# Supplementary material for: H5N1 Influenza A Virus PB1-F2 Relieves HAX-1-Mediated Restriction of Avian Virus Polymerase PA in Human Lung Cells
Source: J Virol. 2018 May 14;92(11):e00425-18. doi: 10.1128/JVI.00425-18 (PMC5952157; doi:10.1128/JVI.00425-18)
Supplement: Supplemental material [file JVI.00425-18_zjv011183573sd1.xlsx]

## Sheet: human proteins
Table S1: Identification of host protein interactors of IAV PB1-F2 by mass spectrometry.
Accession	Description	ΣCoverage	A5: Area (vector)	B5: Area (PB1-F2)	Σ# Proteins	Σ# Unique Peptides	Σ# Peptides	Σ# PSMs	Molecular Function	Cellular Component	Biological Process	Pfam IDs	Gene IDs	GO Terms	Score A(16,18)	Coverage A(16,18)	# Peptides A(16,18)	# PSM A(16,18)	Score B(16,18)	Coverage B(16,18)	# Peptides B(16,18)	# PSM B(16,18)	# AAs	MW [kDa]	calc. pI
P52732	Kinesin-like protein KIF11 OS=Homo sapiens GN=KIF11 PE=1 SV=2 - [KIF11_HUMAN]	76.8	7.47141e+09	2.0946e+10	1	116	116	554	nucleotide binding; catalytic activity; motor activity; protein binding	cytoskeleton; cytoplasm; cytosol	cellular component movement; cell organization and biogenesis; coagulation; response to stimulus; cell division	Pf00225; Pf04163	3832	[GO:0000166]; GO:0036094; GO:1901265; GO:0005488; GO:0097159; GO:1901363; GO:0003674 [GO:0000922]; GO:0005819; GO:0043234; GO:0044430; GO:0015630; GO:0043232; GO:0032991; GO:0005856; GO:0044446; GO:0043228; GO:0043229; GO:0005575; GO:0044422; GO:0044424; GO:0043226; GO:0005622; GO:0044464; GO:0005623 [GO:0003777]; GO:0003774; GO:0017111; GO:0016462; GO:0016818; GO:0016817; GO:0016787; GO:0003824;…	6018.48	67.61	92	184	7441.98	71.69	92	185	1056	119.085	5.64307
CON_Trypsin	Trypsin - Sus scrofa (Pig). - [SWISS-PROT:P00761|TRYP_PIG]	39.39	3.36167e+09	1.6036e+10	1	6	6	30				Protein not found	Protein not found	Protein not found	336.68	32.9	5	10	426.163	31.6	5	12	231	24.3938	7.18115
O75688-2	Isoform Beta-2 of Protein phosphatase 1B OS=Homo sapiens GN=PPM1B - [PPM1B_HUMAN]	92.25	2.36202e+09	7.78472e+09	5	1	33	208	metal ion binding; catalytic activity; protein binding	cytoplasm; cytosol; membrane	metabolic process; cell communication; regulation of biological process; response to stimulus; transport; defense response	Pf00481; Pf07830	5495	[GO:0000287]; GO:0046872; GO:0043169; GO:0043167; GO:0005488; GO:0003674 [GO:0003824]; GO:0003674 [GO:0004721]; GO:0016791; GO:0042578; GO:0016788; GO:0016787; GO:0003824; GO:0003674 [GO:0004722]; GO:0004721; GO:0016791; GO:0042578; GO:0016788; GO:0016787; GO:0003824; GO:0003674 [GO:0005515]; GO:0005488; GO:0003674 [GO:0005829]; GO:0044444; GO:0005737; GO:0044424; GO:0005622; GO:0044464; GO:00055…	1634.93	83.98	30	74	2146.6	89.92	31	70	387	42.7437	5.19873
O75688	Protein phosphatase 1B OS=Homo sapiens GN=PPM1B PE=1 SV=1 - [PPM1B_HUMAN]	78.91	2298506937	7.78472e+09	6	5	38	225	metal ion binding; catalytic activity; protein binding	cytoplasm; cytosol; membrane	metabolic process; cell communication; regulation of biological process; response to stimulus; transport; defense response	Pf00481; Pf07830	5495	[GO:0000287]; GO:0046872; GO:0043169; GO:0043167; GO:0005488; GO:0003674 [GO:0003824]; GO:0003674 [GO:0004721]; GO:0016791; GO:0042578; GO:0016788; GO:0016787; GO:0003824; GO:0003674 [GO:0004722]; GO:0004721; GO:0016791; GO:0042578; GO:0016788; GO:0016787; GO:0003824; GO:0003674 [GO:0005515]; GO:0005488; GO:0003674 [GO:0005737]; GO:0044424; GO:0005622; GO:0044464; GO:0005575; GO:0005623 [GO:00058…	1755.02	72.23	34	79	2316.51	75.99	33	75	479	52.6094	5.04639
Q9BQA1	Methylosome protein 50 OS=Homo sapiens GN=WDR77 PE=1 SV=1 - [MEP50_HUMAN]	46.78	9.75171e+08	3.25435e+09	3	12	12	62	protein binding	nucleus; organelle lumen; cytoplasm; Golgi; cytosol	cell organization and biogenesis; metabolic process; regulation of biological process; cell proliferation; cell differentiation; development; reproduction	Pf00400	79084	[GO:0000387]; GO:0000398; GO:0022618; GO:0000377; GO:0006397; GO:0022613; GO:0034622; GO:0071826; GO:0000375; GO:0006396; GO:0016071; GO:0044085; GO:0065003; GO:0043933; GO:0008380; GO:0010467; GO:0016070; GO:0071840; GO:0022607; GO:0016043; GO:0043170; GO:0044260; GO:0090304; GO:0008150; GO:0071704; GO:0044237; GO:0006139; GO:0008152; GO:0009987; GO:0006725; GO:0034641; GO:0044238; GO:0046483; G…	718.132	39.18	11	24	737.023	42.4	10	18	342	36.7011	5.17334
Q15208	Serine/threonine-protein kinase 38 OS=Homo sapiens GN=STK38 PE=1 SV=1 - [STK38_HUMAN]	67.1	8.1101e+08	3.79275e+09	1	31	35	152	nucleotide binding; metal ion binding; catalytic activity; protein binding	nucleus; organelle lumen; cytoplasm; membrane	metabolic process; cell communication; regulation of biological process; response to stimulus	Pf00069; Pf00433; Pf01636; Pf07714	11329	[GO:0000166]; GO:0036094; GO:1901265; GO:0005488; GO:0097159; GO:1901363; GO:0003674 [GO:0000287]; GO:0046872; GO:0043169; GO:0043167; GO:0005488; GO:0003674 [GO:0004672]; GO:0016301; GO:0016773; GO:0016772; GO:0016740; GO:0003824; GO:0003674 [GO:0004674]; GO:0004672; GO:0016301; GO:0016773; GO:0016772; GO:0016740; GO:0003824; GO:0003674 [GO:0005515]; GO:0005488; GO:0003674 [GO:0005524]; GO:00325…	1299.16	42.37	22	48	1579.32	63.44	29	55	465	54.1554	7.15186
O14744	Protein arginine N-methyltransferase 5 OS=Homo sapiens GN=PRMT5 PE=1 SV=4 - [ANM5_HUMAN]	66.25	6.85841e+08	2.49623e+09	18	40	40	120	protein binding; catalytic activity	nucleus; cytoplasm; cytosol	metabolic process; regulation of biological process; cell organization and biogenesis; cell proliferation	Pf02475; Pf05185	10419	[GO:0000122]; GO:0006357; GO:0006366; GO:0045892; GO:0006355; GO:0006351; GO:0010629; GO:0051253; GO:2000113; GO:0010468; GO:2000112; GO:2001141; GO:0010467; GO:0032774; GO:0034645; GO:0010605; GO:0016070; GO:0045934; GO:0051252; GO:0010558; GO:0031327; GO:0060255; GO:0010556; GO:0031326; GO:0043170; GO:0009059; GO:0034654; GO:0044249; GO:0044260; GO:0009892; GO:0090304; GO:0006139; GO:0019219; G…	1183.23	57.61	32	45	1189.06	56.67	30	40	637	72.6376	6.29053
P35813-2	Isoform Alpha-2 of Protein phosphatase 1A OS=Homo sapiens GN=PPM1A - [PPM1A_HUMAN]	13.58	5.00972e+08	1.79013e+09	6	1	5	19	metal ion binding; catalytic activity; signal transducer activity; protein binding	nucleus; organelle lumen; cytoplasm; cytosol; membrane	metabolic process; regulation of biological process; cell communication; response to stimulus; cell organization and biogenesis; transport	Pf00481; Pf07830	5494	[GO:0000122]; GO:0006357; GO:0006366; GO:0045892; GO:0006355; GO:0006351; GO:0010629; GO:0051253; GO:2000113; GO:0010468; GO:2000112; GO:2001141; GO:0010467; GO:0032774; GO:0034645; GO:0010605; GO:0016070; GO:0045934; GO:0051252; GO:0010558; GO:0031327; GO:0060255; GO:0010556; GO:0031326; GO:0043170; GO:0009059; GO:0034654; GO:0044249; GO:0044260; GO:0009892; GO:0090304; GO:0006139; GO:0019219; G…	184.207	13.58	5	7	279.852	10.8	4	7	324	35.9345	5.78271
P84090	Enhancer of rudimentary homolog OS=Homo sapiens GN=ERH PE=1 SV=1 - [ERH_HUMAN]	54.81	3.91289e+08	8.59913e+08	2	8	8	21			metabolic process	Pf01133	2079	[GO:0006139]; GO:0006725; GO:0034641; GO:0044238; GO:0046483; GO:1901360; GO:0044237; GO:0006807; GO:0008152; GO:0071704; GO:0009987; GO:0008150 [GO:0006213]; GO:0009116; GO:0072527; GO:0055086; GO:1901135; GO:1901564; GO:1901657; GO:0034641; GO:0046483; GO:1901360; GO:0006139; GO:0044281; GO:0071704; GO:0006807; GO:0044710; GO:0044237; GO:0006725; GO:0044238; GO:0008152; GO:0009987; GO:0008150 […	245.391	54.81	5	9	170.459	53.85	5	6	104	12.251	5.92236
P11940	Polyadenylate-binding protein 1 OS=Homo sapiens GN=PABPC1 PE=1 SV=2 - [PABP1_HUMAN]	47.8	3.77785e+08	1.30031e+09	25	4	31	108	nucleotide binding; RNA binding; protein binding; translation regulator activity	nucleus; spliceosomal complex; cytoplasm; cytosol	metabolic process; regulation of biological process	Pf00076; Pf00658	26986	[GO:0000166]; GO:0036094; GO:1901265; GO:0005488; GO:0097159; GO:1901363; GO:0003674 [GO:0000184]; GO:0000956; GO:0006402; GO:0006401; GO:0016071; GO:0016070; GO:0034655; GO:0044265; GO:0044260; GO:0090304; GO:0006139; GO:0019439; GO:0044270; GO:0046700; GO:1901361; GO:0009057; GO:0044248; GO:0043170; GO:0044237; GO:0006725; GO:0034641; GO:0044238; GO:0046483; GO:1901360; GO:1901575; GO:0009056; …	806.207	44.18	26	30	1158.53	43.55	26	36	636	70.6259	9.49561
O60814	Histone H2B type 1-K OS=Homo sapiens GN=HIST1H2BK PE=1 SV=3 - [H2B1K_HUMAN]	26.98	3.54507e+08	4.48159e+08	12	2	4	12	DNA binding; protein binding	chromosome; nucleus	cell organization and biogenesis; metabolic process; defense response; response to stimulus	Pf00125	85236	[GO:0000786]; GO:0000785; GO:0044427; GO:0044815; GO:1990104; GO:0005694; GO:0044446; GO:0032993; GO:0043234; GO:0043232; GO:0043229; GO:0044422; GO:0044424; GO:0032991; GO:0043228; GO:0043226; GO:0005575; GO:0005622; GO:0044464; GO:0005623 [GO:0003677]; GO:0003676; GO:0097159; GO:1901363; GO:0005488; GO:0003674 [GO:0005634]; GO:0043231; GO:0043227; GO:0043229; GO:0043226; GO:0044424; GO:0005575;…	248.247	26.98	4	7	53.0833	14.29	2	2	126	13.8816	10.3159
P06899	Histone H2B type 1-J OS=Homo sapiens GN=HIST1H2BJ PE=1 SV=3 - [H2B1J_HUMAN]	28.57	3.45276e+08	4.14949e+08	8	3	5	12	DNA binding; protein binding	chromosome; nucleus	cell organization and biogenesis; metabolic process; defense response; response to stimulus	Pf00125	8970	[GO:0000786]; GO:0000785; GO:0044427; GO:0044815; GO:1990104; GO:0005694; GO:0044446; GO:0032993; GO:0043234; GO:0043232; GO:0043229; GO:0044422; GO:0044424; GO:0032991; GO:0043228; GO:0043226; GO:0005575; GO:0005622; GO:0044464; GO:0005623 [GO:0003677]; GO:0003676; GO:0097159; GO:1901363; GO:0005488; GO:0003674 [GO:0005634]; GO:0043231; GO:0043227; GO:0043229; GO:0043226; GO:0044424; GO:0005575;…	244.439	28.57	5	7	39.5833	14.29	2	2	126	13.8956	10.3159
Q9H361	Polyadenylate-binding protein 3 OS=Homo sapiens GN=PABPC3 PE=1 SV=2 - [PABP3_HUMAN]	23.93	3.4071e+08	1.13546e+09	7	1	15	52	nucleotide binding; RNA binding	cytoplasm	metabolic process	Pf00076; Pf00658	5042	[GO:0000166]; GO:0036094; GO:1901265; GO:0005488; GO:0097159; GO:1901363; GO:0003674 [GO:0003676]; GO:0097159; GO:1901363; GO:0005488; GO:0003674 [GO:0003723]; GO:0003676; GO:0097159; GO:1901363; GO:0005488; GO:0003674 [GO:0005737]; GO:0044424; GO:0005622; GO:0044464; GO:0005575; GO:0005623 [GO:0008143]; GO:0003729; GO:0070717; GO:0003723; GO:0003727; GO:0003676; GO:0097159; GO:1901363; GO:000548…	251.91	17.91	11	12	576.181	23.93	13	19	631	69.9867	9.67139
Q16777	Histone H2A type 2-C OS=Homo sapiens GN=HIST2H2AC PE=1 SV=4 - [H2A2C_HUMAN]	58.14	3.36362e+08	5.31586e+08	4	3	7	20	DNA binding; protein binding	chromosome; nucleus	cell organization and biogenesis; metabolic process	Pf00125; Pf00808	8338	[GO:0000786]; GO:0000785; GO:0044427; GO:0044815; GO:1990104; GO:0005694; GO:0044446; GO:0032993; GO:0043234; GO:0043232; GO:0043229; GO:0044422; GO:0044424; GO:0032991; GO:0043228; GO:0043226; GO:0005575; GO:0005622; GO:0044464; GO:0005623 [GO:0003677]; GO:0003676; GO:0097159; GO:1901363; GO:0005488; GO:0003674 [GO:0005622]; GO:0044464; GO:0005575; GO:0005623 [GO:0005634]; GO:0043231; GO:0043227…	152.557	58.14	6	7	233.901	58.14	6	7	129	13.9798	10.9019
H0YAR2	Polyadenylate-binding protein 1 (Fragment) OS=Homo sapiens GN=PABPC1 PE=4 SV=1 - [H0YAR2_HUMAN]	48.24	3.27613e+08	1.02699e+09	2	1	17	59	nucleotide binding			Pf00076		[GO:0000166]; GO:0036094; GO:1901265; GO:0005488; GO:0097159; GO:1901363; GO:0003674 [GO:0003676]; GO:0097159; GO:1901363; GO:0005488; GO:0003674	335.884	42.96	13	15	449.067	37.32	13	19	284	32.2292	9.0415
Q9Y2H1	Serine/threonine-protein kinase 38-like OS=Homo sapiens GN=STK38L PE=1 SV=3 - [ST38L_HUMAN]	61.85	3.23756e+08	1.27952e+09	9	27	31	91	nucleotide binding; metal ion binding; protein binding; catalytic activity	nucleus; organelle lumen; cytoplasm; cytoskeleton; membrane	metabolic process; cell communication; regulation of biological process; response to stimulus; cell organization and biogenesis	Pf00069; Pf00433; Pf01636; Pf07714	23012	[GO:0000166]; GO:0036094; GO:1901265; GO:0005488; GO:0097159; GO:1901363; GO:0003674 [GO:0000287]; GO:0046872; GO:0043169; GO:0043167; GO:0005488; GO:0003674 [GO:0003779]; GO:0008092; GO:0005515; GO:0005488; GO:0003674 [GO:0004672]; GO:0016301; GO:0016773; GO:0016772; GO:0016740; GO:0003824; GO:0003674 [GO:0004674]; GO:0004672; GO:0016301; GO:0016773; GO:0016772; GO:0016740; GO:0003824; GO:000367…	739.062	45.69	24	33	1022.2	57.76	23	32	464	53.9684	6.81494
P04908	Histone H2A type 1-B/E OS=Homo sapiens GN=HIST1H2AB PE=1 SV=2 - [H2A1B_HUMAN]	57.69	2.74427e+08	462038177	7	3	7	16	DNA binding; protein binding	chromosome; nucleus	cell organization and biogenesis; metabolic process	Pf00125	8335	[GO:0000786]; GO:0000785; GO:0044427; GO:0044815; GO:1990104; GO:0005694; GO:0044446; GO:0032993; GO:0043234; GO:0043232; GO:0043229; GO:0044422; GO:0044424; GO:0032991; GO:0043228; GO:0043226; GO:0005575; GO:0005622; GO:0044464; GO:0005623 [GO:0003677]; GO:0003676; GO:0097159; GO:1901363; GO:0005488; GO:0003674 [GO:0005634]; GO:0043231; GO:0043227; GO:0043229; GO:0043226; GO:0044424; GO:0005575;…	184.707	57.69	7	9	127.07	26.92	3	4	130	14.127	11.0483
P11142	Heat shock cognate 71 kDa protein OS=Homo sapiens GN=HSPA8 PE=1 SV=1 - [HSP7C_HUMAN]	72.6	2.14517e+08	1.45034e+10	17	37	51	220	nucleotide binding; protein binding; catalytic activity	nucleus; spliceosomal complex; organelle lumen; cytoplasm; cytosol; membrane; cell surface; extracellular	cell organization and biogenesis; metabolic process; regulation of biological process; transport; response to stimulus; cell communication; cell differentiation; cellular component movement; development	Pf00012; Pf02463; Pf06723	3312	[GO:0000166]; GO:0036094; GO:1901265; GO:0005488; GO:0097159; GO:1901363; GO:0003674 [GO:0000902]; GO:0032989; GO:0009653; GO:0016043; GO:0044767; GO:0048869; GO:0032502; GO:0048856; GO:0071840; GO:0044699; GO:0044763; GO:0008150; GO:0009987 [GO:0000974]; GO:0043234; GO:0032991; GO:0005575 [GO:0005102]; GO:0005515; GO:0005488; GO:0003674 [GO:0005515]; GO:0005488; GO:0003674 [GO:0005524]; GO:00325…	855.273	43.96	24	30	3377.39	67.03	44	81	646	70.8542	5.51611
P54652	Heat shock-related 70 kDa protein 2 OS=Homo sapiens GN=HSPA2 PE=1 SV=1 - [HSP72_HUMAN]	28.48	2.11656e+08	1.40761e+10	1	3	17	52	nucleotide binding; protein binding	chromosome; nucleus; organelle lumen; cytoplasm; mitochondrion; cell surface; membrane	cell organization and biogenesis; metabolic process; regulation of biological process; response to stimulus; reproduction; cell differentiation	Pf00012; Pf06723	3306	[GO:0000166]; GO:0036094; GO:1901265; GO:0005488; GO:0097159; GO:1901363; GO:0003674 [GO:0000795]; GO:0000794; GO:0044454; GO:0000228; GO:0000793; GO:0044427; GO:0044428; GO:0005694; GO:0031981; GO:0044446; GO:0005634; GO:0043232; GO:0070013; GO:0043229; GO:0044422; GO:0044424; GO:0043231; GO:0043228; GO:0043233; GO:0043226; GO:0005575; GO:0005622; GO:0044464; GO:0043227; GO:0031974; GO:0005623 […	282.157	7.98	6	6	838.607	17.37	12	18	639	69.9779	5.74463
B1ANR0	Poly(A) binding protein, cytoplasmic 4 (Inducible form) OS=Homo sapiens GN=PABPC4 PE=4 SV=1 - [B1ANR0_HUMAN]	41.14	2.02522e+08	7.52487e+08	13	12	23	70	nucleotide binding; RNA binding; protein binding	nucleus; cytoplasm	metabolic process; coagulation; response to stimulus	Pf00076; Pf00658	8761	[GO:0000166]; GO:0036094; GO:1901265; GO:0005488; GO:0097159; GO:1901363; GO:0003674 [GO:0003676]; GO:0097159; GO:1901363; GO:0005488; GO:0003674 [GO:0003723]; GO:0003676; GO:0097159; GO:1901363; GO:0005488; GO:0003674 [GO:0005515]; GO:0005488; GO:0003674 [GO:0005634]; GO:0043231; GO:0043227; GO:0043229; GO:0043226; GO:0044424; GO:0005575; GO:0005622; GO:0044464; GO:0005623 [GO:0005737]; GO:00444…	731.311	34.96	18	23	707.79	36.75	18	21	615	67.9279	9.45166
P0C0S5	Histone H2A.Z OS=Homo sapiens GN=H2AFZ PE=1 SV=2 - [H2AZ_HUMAN]	31.25	1.80027e+08	3.9806e+08	8	2	4	10	DNA binding; protein binding	chromosome; nucleus; organelle lumen	cell organization and biogenesis; metabolic process	Pf00125	3015	[GO:0000786]; GO:0000785; GO:0044427; GO:0044815; GO:1990104; GO:0005694; GO:0044446; GO:0032993; GO:0043234; GO:0043232; GO:0043229; GO:0044422; GO:0044424; GO:0032991; GO:0043228; GO:0043226; GO:0005575; GO:0005622; GO:0044464; GO:0005623 [GO:0001740]; GO:0000228; GO:0000805; GO:0005694; GO:0031981; GO:0044428; GO:0000803; GO:0043232; GO:0070013; GO:0005634; GO:0044446; GO:0043228; GO:0043229; …	74.23	31.25	4	5	49.62	12.5	2	2	128	13.5446	10.5796
P62805	Histone H4 OS=Homo sapiens GN=HIST1H4A PE=1 SV=2 - [H4_HUMAN]	58.25	1.73257e+08	3.2895e+08	1	14	14	36	DNA binding; protein binding	chromosome; extracellular; nucleus; organelle lumen; cytoskeleton	cell organization and biogenesis; metabolic process; cell differentiation; development; regulation of biological process; cell communication; response to stimulus	Pf00125	8359	[GO:0000723]; GO:0006259; GO:0032200; GO:0060249; GO:0044260; GO:0090304; GO:0051276; GO:0042592; GO:0043170; GO:0044237; GO:0006139; GO:0006996; GO:0065008; GO:0071704; GO:0008152; GO:0009987; GO:0006725; GO:0034641; GO:0044238; GO:0046483; GO:1901360; GO:0016043; GO:0044763; GO:0065007; GO:0008150; GO:0006807; GO:0071840; GO:0044699 [GO:0000786]; GO:0000785; GO:0044427; GO:0044815; GO:1990104; …	346.357	58.25	13	16	232.261	53.4	6	9	103	11.3604	11.356
Q9BVA1	Tubulin beta-2B chain OS=Homo sapiens GN=TUBB2B PE=1 SV=1 - [TBB2B_HUMAN]	65.62	1.60607e+08	5.08165e+09	11	4	29	121	nucleotide binding; catalytic activity; structural molecule activity; protein binding	cytoplasm; cytoskeleton; membrane	cell differentiation; cellular component movement; development; metabolic process; cell organization and biogenesis	Protein not found	Protein not found	Protein not found	553.198	43.6	15	21	1767.39	58.88	25	50	445	49.9209	4.89404
F8VW92	Tubulin beta chain OS=Homo sapiens GN=TUBB PE=3 SV=1 - [F8VW92_HUMAN]	76.32	1.60607e+08	5.32072e+09	23	7	32	146	catalytic activity; structural molecule activity; nucleotide binding	cytoskeleton	metabolic process; cellular component movement; cell organization and biogenesis	Pf00091; Pf03953; Pf10644	203068	[GO:0003924]; GO:0017111; GO:0016462; GO:0016818; GO:0016817; GO:0016787; GO:0003824; GO:0003674 [GO:0005198]; GO:0003674 [GO:0005525]; GO:0032550; GO:0032561; GO:0035639; GO:0001883; GO:0032549; GO:0019001; GO:0032555; GO:0043168; GO:1901265; GO:0001882; GO:0017076; GO:0032553; GO:0043167; GO:0097159; GO:1901363; GO:0036094; GO:0097367; GO:0000166; GO:0005488; GO:0003674 [GO:0005874]; GO:0015630…	739.95	59.54	19	26	2098.69	75.63	30	59	435	48.4876	5.19873
P62241	40S ribosomal protein S8 OS=Homo sapiens GN=RPS8 PE=1 SV=2 - [RS8_HUMAN]	56.25	1.56595e+08	5.84484e+08	2	15	15	48	structural molecule activity	cytoplasm; cytosol; ribosome	metabolic process; cell organization and biogenesis; transport	Pf01201	6202	[GO:0000184]; GO:0000956; GO:0006402; GO:0006401; GO:0016071; GO:0016070; GO:0034655; GO:0044265; GO:0044260; GO:0090304; GO:0006139; GO:0019439; GO:0044270; GO:0046700; GO:1901361; GO:0009057; GO:0044248; GO:0043170; GO:0044237; GO:0006725; GO:0034641; GO:0044238; GO:0046483; GO:1901360; GO:1901575; GO:0009056; GO:0071704; GO:0008152; GO:0009987; GO:0006807; GO:0008150 [GO:0000462]; GO:0030490; …	439.42	56.25	13	16	558.97	53.85	11	15	208	24.1902	10.3159
E9PMI6	Methylosome subunit pICln OS=Homo sapiens GN=CLNS1A PE=4 SV=1 - [E9PMI6_HUMAN]	70.66	1.54789e+08	4.52378e+08	5	6	6	24			transport; cellular homeostasis	Pf03517		[GO:0006821]; GO:0015698; GO:0006820; GO:0006811; GO:0044765; GO:0006810; GO:0044699; GO:0051234; GO:0008150; GO:0051179 [GO:0006884]; GO:0019725; GO:0042592; GO:0044763; GO:0065008; GO:0009987; GO:0044699; GO:0065007; GO:0008150	309.05	52.1	5	10	293.97	59.28	5	10	167	18.2477	4.41162
Q9Y657	Spindlin-1 OS=Homo sapiens GN=SPIN1 PE=1 SV=3 - [SPIN1_HUMAN]	58.02	1.5457e+08	5.08352e+08	1	8	11	36	DNA binding; protein binding	nucleus; cytoskeleton	development; reproduction	Pf02513	10927	[GO:0003677]; GO:0003676; GO:0097159; GO:1901363; GO:0005488; GO:0003674 [GO:0005634]; GO:0043231; GO:0043227; GO:0043229; GO:0043226; GO:0044424; GO:0005575; GO:0005622; GO:0044464; GO:0005623 [GO:0005819]; GO:0015630; GO:0043232; GO:0043234; GO:0044430; GO:0005856; GO:0043228; GO:0043229; GO:0032991; GO:0044446; GO:0043226; GO:0044424; GO:0005575; GO:0044422; GO:0005622; GO:0044464; GO:0005623 …	287.501	51.91	9	10	432.573	58.02	11	14	262	29.5818	6.96143
P19474	E3 ubiquitin-protein ligase TRIM21 OS=Homo sapiens GN=TRIM21 PE=1 SV=1 - [RO52_HUMAN]	42.95	1.43822e+08	6.46787e+08	4	19	19	48	DNA binding; RNA binding; catalytic activity; protein binding; metal ion binding	cytoplasm; nucleus; organelle lumen; cytosol	metabolic process; regulation of biological process; defense response; response to stimulus; cell organization and biogenesis	Pf00097; Pf00622; Pf00643; Pf11789; Pf12128	6737	[GO:0000209]; GO:0016567; GO:0032446; GO:0070647; GO:0006464; GO:0036211; GO:0044267; GO:0019538; GO:0043412; GO:0044260; GO:0043170; GO:0044238; GO:0044237; GO:0071704; GO:0008152; GO:0009987; GO:0008150 [GO:0000932]; GO:0035770; GO:0044444; GO:0030529; GO:0043232; GO:0005737; GO:0044424; GO:0032991; GO:0043228; GO:0043229; GO:0005622; GO:0044464; GO:0005575; GO:0043226; GO:0005623 [GO:0003677];…	463.946	37.68	14	16	598.761	26.32	11	16	475	54.1351	6.37939
Q13509	Tubulin beta-3 chain OS=Homo sapiens GN=TUBB3 PE=1 SV=2 - [TBB3_HUMAN]	31.33	1.43279e+08	3.74771e+09	11	1	16	75	nucleotide binding; catalytic activity; structural molecule activity; protein binding	cytoplasm; cytoskeleton; membrane	metabolic process; cellular component movement; cell organization and biogenesis; cell differentiation; development; response to stimulus	Pf00091; Pf03953; Pf10644	10381	[GO:0000166]; GO:0036094; GO:1901265; GO:0005488; GO:0097159; GO:1901363; GO:0003674 [GO:0003924]; GO:0017111; GO:0016462; GO:0016818; GO:0016817; GO:0016787; GO:0003824; GO:0003674 [GO:0005198]; GO:0003674 [GO:0005200]; GO:0005198; GO:0003674 [GO:0005515]; GO:0005488; GO:0003674 [GO:0005525]; GO:0032550; GO:0032561; GO:0035639; GO:0001883; GO:0032549; GO:0019001; GO:0032555; GO:0043168; GO:19012…	393.82	22	10	15	1095.99	28.22	15	32	450	50.4003	4.93213
P08107	Heat shock 70 kDa protein 1A/1B OS=Homo sapiens GN=HSPA1A PE=1 SV=5 - [HSP71_HUMAN]	77.07	1.314e+08	1.3274e+10	8	33	50	198	nucleotide binding; receptor activity; RNA binding; protein binding	nucleus; cytoplasm; mitochondrion; endoplasmic reticulum; cytosol; organelle lumen	cell organization and biogenesis; metabolic process; response to stimulus; cell proliferation; regulation of biological process; cell growth; cell death; cell differentiation; development; cell communication	Pf00012; Pf06723	3303	[GO:0000166]; GO:0036094; GO:1901265; GO:0005488; GO:0097159; GO:1901363; GO:0003674 [GO:0000902]; GO:0032989; GO:0009653; GO:0016043; GO:0044767; GO:0048869; GO:0032502; GO:0048856; GO:0071840; GO:0044699; GO:0044763; GO:0008150; GO:0009987 [GO:0001618]; GO:0004872; GO:0003674 [GO:0003725]; GO:0003723; GO:0003676; GO:0097159; GO:1901363; GO:0005488; GO:0003674 [GO:0005515]; GO:0005488; GO:000367…	487.213	31.83	16	18	3298.65	70.83	45	90	641	70.009	5.65576
P62266	40S ribosomal protein S23 OS=Homo sapiens GN=RPS23 PE=1 SV=3 - [RS23_HUMAN]	35.66	1.29382e+08	511720780	2	4	4	6	structural molecule activity; protein binding	cytoplasm; cytosol; ribosome	metabolic process; cell organization and biogenesis; transport	Pf00164	6228	[GO:0000184]; GO:0000956; GO:0006402; GO:0006401; GO:0016071; GO:0016070; GO:0034655; GO:0044265; GO:0044260; GO:0090304; GO:0006139; GO:0019439; GO:0044270; GO:0046700; GO:1901361; GO:0009057; GO:0044248; GO:0043170; GO:0044237; GO:0006725; GO:0034641; GO:0044238; GO:0046483; GO:1901360; GO:1901575; GO:0009056; GO:0071704; GO:0008152; GO:0009987; GO:0006807; GO:0008150 [GO:0003674] [GO:0003735];…	35.87	7.69	1	1	46.59	7.69	1	1	143	15.7977	10.4917
P67809	Nuclease-sensitive element-binding protein 1 OS=Homo sapiens GN=YBX1 PE=1 SV=3 - [YBOX1_HUMAN]	30.56	1.28842e+08	1.15904e+08	5	4	9	22	DNA binding; RNA binding; protein binding	extracellular; nucleus; organelle lumen; spliceosomal complex; cytoplasm	metabolic process; regulation of biological process; development; cell differentiation; cell division	Pf00313	4904	[GO:0000122]; GO:0006357; GO:0006366; GO:0045892; GO:0006355; GO:0006351; GO:0010629; GO:0051253; GO:2000113; GO:0010468; GO:2000112; GO:2001141; GO:0010467; GO:0032774; GO:0034645; GO:0010605; GO:0016070; GO:0045934; GO:0051252; GO:0010558; GO:0031327; GO:0060255; GO:0010556; GO:0031326; GO:0043170; GO:0009059; GO:0034654; GO:0044249; GO:0044260; GO:0009892; GO:0090304; GO:0006139; GO:0019219; G…	177.383	27.78	7	7	279.97	27.47	5	7	324	35.9027	9.87646
P34931	Heat shock 70 kDa protein 1-like OS=Homo sapiens GN=HSPA1L PE=1 SV=2 - [HS71L_HUMAN]	28.55	1.26775e+08	1.14198e+10	5	3	15	51	nucleotide binding	cytoplasm; mitochondrion; organelle lumen; nucleus	cell organization and biogenesis; response to stimulus; reproduction	Pf00012; Pf06723	3305	[GO:0000166]; GO:0036094; GO:1901265; GO:0005488; GO:0097159; GO:1901363; GO:0003674 [GO:0000902]; GO:0032989; GO:0009653; GO:0016043; GO:0044767; GO:0048869; GO:0032502; GO:0048856; GO:0071840; GO:0044699; GO:0044763; GO:0008150; GO:0009987 [GO:0002199]; GO:0043234; GO:0032991; GO:0005575 [GO:0005524]; GO:0032550; GO:0032559; GO:0035639; GO:0001883; GO:0032549; GO:0030554; GO:0032555; GO:0043168…	244.457	11.86	6	7	867.549	28.55	14	20	641	70.3313	6.02393
G3V1U9	Tubulin alpha-1A chain OS=Homo sapiens GN=TUBA1A PE=3 SV=1 - [G3V1U9_HUMAN]	77.64	1.26534e+08	8.24089e+09	19	1	34	141	catalytic activity; structural molecule activity; protein binding; nucleotide binding	cytoplasm; cytosol; cytoskeleton	metabolic process; cellular component movement; transport; cell organization and biogenesis; cell division	Pf00091; Pf03953	7846	[GO:0000086]; GO:0044772; GO:0000278; GO:0044770; GO:0007049; GO:0022402; GO:0044763; GO:0009987; GO:0044699; GO:0008150 [GO:0000278]; GO:0007049; GO:0044763; GO:0009987; GO:0044699; GO:0008150 [GO:0003924]; GO:0017111; GO:0016462; GO:0016818; GO:0016817; GO:0016787; GO:0003824; GO:0003674 [GO:0005198]; GO:0003674 [GO:0005200]; GO:0005198; GO:0003674 [GO:0005515]; GO:0005488; GO:0003674 [GO:00055…	522.72	47.84	16	20	1900.54	67.07	30	54	416	46.2678	5.08447
Q9BQE3	Tubulin alpha-1C chain OS=Homo sapiens GN=TUBA1C PE=1 SV=1 - [TBA1C_HUMAN]	71.94	1.26534e+08	8.24089e+09	15	2	35	135	nucleotide binding; catalytic activity; structural molecule activity	cytoplasm; cytoskeleton	metabolic process; cellular component movement; transport; cell organization and biogenesis; cell division	Pf00091; Pf03953	84790	[GO:0000166]; GO:0036094; GO:1901265; GO:0005488; GO:0097159; GO:1901363; GO:0003674 [GO:0003924]; GO:0017111; GO:0016462; GO:0016818; GO:0016817; GO:0016787; GO:0003824; GO:0003674 [GO:0005198]; GO:0003674 [GO:0005200]; GO:0005198; GO:0003674 [GO:0005525]; GO:0032550; GO:0032561; GO:0035639; GO:0001883; GO:0032549; GO:0019001; GO:0032555; GO:0043168; GO:1901265; GO:0001882; GO:0017076; GO:003255…	483.292	38.31	15	19	1666.11	62.14	30	51	449	49.8635	5.09717
Q16875	6-phosphofructo-2-kinase/fructose-2,6-bisphosphatase 3 OS=Homo sapiens GN=PFKFB3 PE=1 SV=1 - [F263_HUMAN]	65	1.26527e+08	325182163	18	24	27	58	nucleotide binding; catalytic activity	cytoplasm; cytosol	metabolic process	Pf00300; Pf01591	5209	[GO:0000166]; GO:0036094; GO:1901265; GO:0005488; GO:0097159; GO:1901363; GO:0003674 [GO:0003824]; GO:0003674 [GO:0003873]; GO:0008443; GO:0016773; GO:0019200; GO:0016772; GO:0016301; GO:0016740; GO:0003824; GO:0003674 [GO:0004331]; GO:0050308; GO:0019203; GO:0016791; GO:0042578; GO:0016788; GO:0016787; GO:0003824; GO:0003674 [GO:0005524]; GO:0032550; GO:0032559; GO:0035639; GO:0001883; GO:003254…	527.507	29.04	11	17	598.352	45.38	18	22	520	59.5712	8.20654
P63261	Actin, cytoplasmic 2 OS=Homo sapiens GN=ACTG1 PE=1 SV=1 - [ACTG_HUMAN]	53.07	1.19079e+08	1373879794	16	6	12	35	nucleotide binding; structural molecule activity; protein binding	cytoplasm; cytosol; cytoskeleton; extracellular	cellular component movement; cell differentiation; cell organization and biogenesis; development; response to stimulus; coagulation; cell communication; regulation of biological process; transport; defense response	Pf00022	71	[GO:0000166]; GO:0036094; GO:1901265; GO:0005488; GO:0097159; GO:1901363; GO:0003674 [GO:0005200]; GO:0005198; GO:0003674 [GO:0005515]; GO:0005488; GO:0003674 [GO:0005524]; GO:0032550; GO:0032559; GO:0035639; GO:0001883; GO:0032549; GO:0030554; GO:0032555; GO:0043168; GO:1901265; GO:0001882; GO:0017076; GO:0032553; GO:0043167; GO:0097159; GO:1901363; GO:0036094; GO:0097367; GO:0000166; GO:0005488…	152.372	30.4	6	7	462.278	45.6	11	15	375	41.7658	5.47803
Q02878	60S ribosomal protein L6 OS=Homo sapiens GN=RPL6 PE=1 SV=3 - [RL6_HUMAN]	45.83	1.18442e+08	4.92268e+08	4	14	14	39	DNA binding; RNA binding; structural molecule activity	cytoplasm; cytosol; ribosome	metabolic process; regulation of biological process; cell organization and biogenesis; transport	Pf01159; Pf03868	6128	[GO:0000184]; GO:0000956; GO:0006402; GO:0006401; GO:0016071; GO:0016070; GO:0034655; GO:0044265; GO:0044260; GO:0090304; GO:0006139; GO:0019439; GO:0044270; GO:0046700; GO:1901361; GO:0009057; GO:0044248; GO:0043170; GO:0044237; GO:0006725; GO:0034641; GO:0044238; GO:0046483; GO:1901360; GO:1901575; GO:0009056; GO:0071704; GO:0008152; GO:0009987; GO:0006807; GO:0008150 [GO:0003677]; GO:0003676; …	278.78	28.13	8	9	466.641	37.15	12	14	288	32.7076	10.5796
P62424	60S ribosomal protein L7a OS=Homo sapiens GN=RPL7A PE=1 SV=2 - [RL7A_HUMAN]	54.89	1.18366e+08	3.93315e+08	3	17	18	48	RNA binding; structural molecule activity; protein binding	cytoplasm; cytosol; ribosome; membrane	metabolic process; cell organization and biogenesis; transport	Pf01248	6130	[GO:0000184]; GO:0000956; GO:0006402; GO:0006401; GO:0016071; GO:0016070; GO:0034655; GO:0044265; GO:0044260; GO:0090304; GO:0006139; GO:0019439; GO:0044270; GO:0046700; GO:1901361; GO:0009057; GO:0044248; GO:0043170; GO:0044237; GO:0006725; GO:0034641; GO:0044238; GO:0046483; GO:1901360; GO:1901575; GO:0009056; GO:0071704; GO:0008152; GO:0009987; GO:0006807; GO:0008150 [GO:0003723]; GO:0003676; …	346.183	45.49	12	14	387.686	54.51	14	16	266	29.977	10.6089
P68371	Tubulin beta-4B chain OS=Homo sapiens GN=TUBB4B PE=1 SV=1 - [TBB4B_HUMAN]	74.61	1.17074e+08	5.24086e+09	14	2	32	132	nucleotide binding; RNA binding; catalytic activity; structural molecule activity; protein binding	nucleus; cytoplasm; cytosol; cytoskeleton; membrane	metabolic process; cellular component movement; defense response; response to stimulus; cell organization and biogenesis	Pf00091; Pf03953; Pf10644	10383	[GO:0000086]; GO:0044772; GO:0000278; GO:0044770; GO:0007049; GO:0022402; GO:0044763; GO:0009987; GO:0044699; GO:0008150 [GO:0000166]; GO:0036094; GO:1901265; GO:0005488; GO:0097159; GO:1901363; GO:0003674 [GO:0000278]; GO:0007049; GO:0044763; GO:0009987; GO:0044699; GO:0008150 [GO:0003725]; GO:0003723; GO:0003676; GO:0097159; GO:1901363; GO:0005488; GO:0003674 [GO:0003924]; GO:0017111; GO:001646…	595.45	44.72	16	22	1895.95	67.87	28	54	445	49.799	4.89404
Q9BUA3	Uncharacterized protein C11orf84 OS=Homo sapiens GN=C11orf84 PE=1 SV=3 - [CK084_HUMAN]	49.34	1.16115e+08	3.82016e+08	2	14	14	40					144097		571.107	43.31	12	16	613.483	48.03	13	16	381	41.0114	5.0083
F8VWC5	60S ribosomal protein L18 OS=Homo sapiens GN=RPL18 PE=3 SV=1 - [F8VWC5_HUMAN]	53.46	1.1361e+08	3.60437e+08	7	10	10	22	RNA binding; structural molecule activity	cytoplasm; cytosol; ribosome	metabolic process; cell organization and biogenesis; transport	Pf00828	6141	[GO:0000184]; GO:0000956; GO:0006402; GO:0006401; GO:0016071; GO:0016070; GO:0034655; GO:0044265; GO:0044260; GO:0090304; GO:0006139; GO:0019439; GO:0044270; GO:0046700; GO:1901361; GO:0009057; GO:0044248; GO:0043170; GO:0044237; GO:0006725; GO:0034641; GO:0044238; GO:0046483; GO:1901360; GO:1901575; GO:0009056; GO:0071704; GO:0008152; GO:0009987; GO:0006807; GO:0008150 [GO:0003723]; GO:0003676; …	225.99	40.88	6	6	244.507	42.14	6	6	159	18.08	11.8394
Q9Y2W1	Thyroid hormone receptor-associated protein 3 OS=Homo sapiens GN=THRAP3 PE=1 SV=2 - [TR150_HUMAN]	19.16	1.12734e+08	188746561	1	18	19	40	nucleotide binding; receptor activity; protein binding	nucleus; organelle lumen	metabolic process; regulation of biological process; cell communication; response to stimulus		9967	[GO:0000166]; GO:0036094; GO:1901265; GO:0005488; GO:0097159; GO:1901363; GO:0003674 [GO:0000381]; GO:0000380; GO:0048024; GO:0000398; GO:0043484; GO:0050684; GO:0000377; GO:0006397; GO:0008380; GO:0010468; GO:0051252; GO:0000375; GO:0006396; GO:0016071; GO:0010467; GO:0060255; GO:0016070; GO:0019219; GO:0043170; GO:0019222; GO:0044260; GO:0090304; GO:0006139; GO:0031323; GO:0051171; GO:0080090; …	436.519	19.16	18	24	173.323	12.77	9	11	955	108.601	10.1548
P17066	Heat shock 70 kDa protein 6 OS=Homo sapiens GN=HSPA6 PE=1 SV=2 - [HSP76_HUMAN]	23.02	1.09012e+08	1.13985e+10	2	1	13	40	nucleotide binding	nucleus	cell organization and biogenesis; response to stimulus	Pf00012; Pf06723	3310	[GO:0000166]; GO:0036094; GO:1901265; GO:0005488; GO:0097159; GO:1901363; GO:0003674 [GO:0000902]; GO:0032989; GO:0009653; GO:0016043; GO:0044767; GO:0048869; GO:0032502; GO:0048856; GO:0071840; GO:0044699; GO:0044763; GO:0008150; GO:0009987 [GO:0005524]; GO:0032550; GO:0032559; GO:0035639; GO:0001883; GO:0032549; GO:0030554; GO:0032555; GO:0043168; GO:1901265; GO:0001882; GO:0017076; GO:0032553;…	176.64	7.78	5	5	590.207	18.35	10	15	643	70.9842	6.13818
P15880	40S ribosomal protein S2 OS=Homo sapiens GN=RPS2 PE=1 SV=2 - [RS2_HUMAN]	50.17	1.08973e+08	5.85908e+08	9	15	15	31	RNA binding; structural molecule activity; protein binding	nucleus; organelle lumen; cytoplasm; cytosol; ribosome	metabolic process; cell organization and biogenesis; transport; regulation of biological process	Pf00333; Pf03719	6187	[GO:0000184]; GO:0000956; GO:0006402; GO:0006401; GO:0016071; GO:0016070; GO:0034655; GO:0044265; GO:0044260; GO:0090304; GO:0006139; GO:0019439; GO:0044270; GO:0046700; GO:1901361; GO:0009057; GO:0044248; GO:0043170; GO:0044237; GO:0006725; GO:0034641; GO:0044238; GO:0046483; GO:1901360; GO:1901575; GO:0009056; GO:0071704; GO:0008152; GO:0009987; GO:0006807; GO:0008150 [GO:0003723]; GO:0003676; …	177.827	23.55	5	6	178.165	31.06	8	8	293	31.3046	10.2427
P98175-2	Isoform 2 of RNA-binding protein 10 OS=Homo sapiens GN=RBM10 - [RBM10_HUMAN]	40.26	1.08414e+08	2.64113e+08	5	23	23	45	nucleotide binding; RNA binding; protein binding; metal ion binding	nucleus; organelle lumen	metabolic process; regulation of biological process; cell proliferation; cell death	Pf00076; Pf00641; Pf01585; Pf12656	8241	[GO:0000122]; GO:0006357; GO:0006366; GO:0045892; GO:0006355; GO:0006351; GO:0010629; GO:0051253; GO:2000113; GO:0010468; GO:2000112; GO:2001141; GO:0010467; GO:0032774; GO:0034645; GO:0010605; GO:0016070; GO:0045934; GO:0051252; GO:0010558; GO:0031327; GO:0060255; GO:0010556; GO:0031326; GO:0043170; GO:0009059; GO:0034654; GO:0044249; GO:0044260; GO:0009892; GO:0090304; GO:0006139; GO:0019219; G…	422.07	32.19	20	20	528.737	23.9	14	17	929	103.37	5.97314
P23588	Eukaryotic translation initiation factor 4B OS=Homo sapiens GN=EIF4B PE=1 SV=2 - [IF4B_HUMAN]	22.26	1.07412e+08	1.52843e+08	9	11	11	23	nucleotide binding; RNA binding; protein binding	cytoplasm; cytosol	metabolic process; regulation of biological process; cell communication; response to stimulus	Pf00076	1975	[GO:0000166]; GO:0036094; GO:1901265; GO:0005488; GO:0097159; GO:1901363; GO:0003674 [GO:0000288]; GO:0000956; GO:0006402; GO:0006401; GO:0016071; GO:0016070; GO:0034655; GO:0044265; GO:0044260; GO:0090304; GO:0006139; GO:0019439; GO:0044270; GO:0046700; GO:1901361; GO:0009057; GO:0044248; GO:0043170; GO:0044237; GO:0006725; GO:0034641; GO:0044238; GO:0046483; GO:1901360; GO:1901575; GO:0009056; …	252.18	14.08	6	8	184.253	14.89	7	9	611	69.1103	5.73193
P04350	Tubulin beta-4A chain OS=Homo sapiens GN=TUBB4A PE=1 SV=2 - [TBB4A_HUMAN]	71.17	1.01674e+08	4.959e+09	13	3	28	109	nucleotide binding; catalytic activity; structural molecule activity; protein binding	cytoplasm; cytosol; cytoskeleton; membrane	metabolic process; cellular component movement; cell organization and biogenesis	Pf00091; Pf03953; Pf10644	10382	[GO:0000086]; GO:0044772; GO:0000278; GO:0044770; GO:0007049; GO:0022402; GO:0044763; GO:0009987; GO:0044699; GO:0008150 [GO:0000166]; GO:0036094; GO:1901265; GO:0005488; GO:0097159; GO:1901363; GO:0003674 [GO:0000278]; GO:0007049; GO:0044763; GO:0009987; GO:0044699; GO:0008150 [GO:0003924]; GO:0017111; GO:0016462; GO:0016818; GO:0016817; GO:0016787; GO:0003824; GO:0003674 [GO:0005198]; GO:000367…	378.05	37.84	12	17	1597.75	62.61	24	46	444	49.5539	4.88135
P31943	Heterogeneous nuclear ribonucleoprotein H OS=Homo sapiens GN=HNRNPH1 PE=1 SV=4 - [HNRH1_HUMAN]	43.43	1.00578e+08	5.29741e+08	24	9	14	32	nucleotide binding; RNA binding; protein binding	nucleus; organelle lumen; spliceosomal complex; cytoplasm; cytoskeleton	metabolic process; regulation of biological process	Pf00076; Pf08080	3187	[GO:0000166]; GO:0036094; GO:1901265; GO:0005488; GO:0097159; GO:1901363; GO:0003674 [GO:0000398]; GO:0000377; GO:0006397; GO:0000375; GO:0006396; GO:0016071; GO:0008380; GO:0010467; GO:0016070; GO:0043170; GO:0044260; GO:0090304; GO:0071704; GO:0044237; GO:0006139; GO:0008152; GO:0009987; GO:0006725; GO:0034641; GO:0044238; GO:0046483; GO:1901360; GO:0008150; GO:0006807 [GO:0003676]; GO:0097159;…	297.675	22.94	8	8	476.796	34.3	12	13	449	49.1984	6.30322
P36578	60S ribosomal protein L4 OS=Homo sapiens GN=RPL4 PE=1 SV=5 - [RL4_HUMAN]	51.76	1.00252e+08	4.46492e+08	4	26	26	66	RNA binding; structural molecule activity; protein binding	nucleus; organelle lumen; cytoplasm; cytosol; ribosome	metabolic process; cell organization and biogenesis; transport	Pf00573	6124	[GO:0000184]; GO:0000956; GO:0006402; GO:0006401; GO:0016071; GO:0016070; GO:0034655; GO:0044265; GO:0044260; GO:0090304; GO:0006139; GO:0019439; GO:0044270; GO:0046700; GO:1901361; GO:0009057; GO:0044248; GO:0043170; GO:0044237; GO:0006725; GO:0034641; GO:0044238; GO:0046483; GO:1901360; GO:1901575; GO:0009056; GO:0071704; GO:0008152; GO:0009987; GO:0006807; GO:0008150 [GO:0003723]; GO:0003676; …	426.072	44.5	17	19	510.113	42.86	17	19	427	47.6674	11.063
B0FLL2	6-phosphofructo-2-kinase/fructose-2, 6-bisphosphatase 2 transcript variant 3 OS=Homo sapiens GN=PFKFB2 PE=2 SV=1 - [B0FLL2_HUMAN]	39.83	9.80062e+07	2.26782e+08	5	13	16	32	catalytic activity; protein binding; nucleotide binding	cytoplasm; cytosol	metabolic process; response to stimulus; cell communication; regulation of biological process; transport	Pf00300; Pf01591	5208	[GO:0003824]; GO:0003674 [GO:0003873]; GO:0008443; GO:0016773; GO:0019200; GO:0016772; GO:0016301; GO:0016740; GO:0003824; GO:0003674 [GO:0004331]; GO:0050308; GO:0019203; GO:0016791; GO:0042578; GO:0016788; GO:0016787; GO:0003824; GO:0003674 [GO:0005515]; GO:0005488; GO:0003674 [GO:0005524]; GO:0032550; GO:0032559; GO:0035639; GO:0001883; GO:0032549; GO:0030554; GO:0032555; GO:0043168; GO:190126…	322.128	32.84	13	15	270.8	21.4	8	9	472	54.7431	8.32373
P62753	40S ribosomal protein S6 OS=Homo sapiens GN=RPS6 PE=1 SV=1 - [RS6_HUMAN]	35.34	9.52021e+07	2.76751e+08	3	10	10	34	structural molecule activity; protein binding	nucleus; organelle lumen; cytoplasm; cytosol; ribosome	cell organization and biogenesis; metabolic process; transport; cell communication; regulation of biological process; response to stimulus; cell death	Pf01092	6194	[GO:0000028]; GO:0022618; GO:0042255; GO:0042274; GO:0022613; GO:0034622; GO:0071826; GO:0042254; GO:0070925; GO:0044085; GO:0065003; GO:0043933; GO:0006996; GO:0022607; GO:0071840; GO:0016043; GO:0044763; GO:0008150; GO:0009987; GO:0044699 [GO:0000184]; GO:0000956; GO:0006402; GO:0006401; GO:0016071; GO:0016070; GO:0034655; GO:0044265; GO:0044260; GO:0090304; GO:0006139; GO:0019439; GO:0044270; …	371.463	35.34	9	12	448.86	26.1	5	9	249	28.663	10.8433
A8MUB1	Tubulin alpha-4A chain OS=Homo sapiens GN=TUBA4A PE=2 SV=1 - [A8MUB1_HUMAN]	53.81	9.51359e+07	5.87759e+09	9	4	24	100	nucleotide binding; catalytic activity; structural molecule activity; protein binding	extracellular; cytoplasm; cytosol; cytoskeleton	transport; metabolic process; cellular component movement; coagulation; response to stimulus; cell organization and biogenesis	Pf00091; Pf03953	7277	[GO:0000086]; GO:0044772; GO:0000278; GO:0044770; GO:0007049; GO:0022402; GO:0044763; GO:0009987; GO:0044699; GO:0008150 [GO:0000166]; GO:0036094; GO:1901265; GO:0005488; GO:0097159; GO:1901363; GO:0003674 [GO:0000278]; GO:0007049; GO:0044763; GO:0009987; GO:0044699; GO:0008150 [GO:0002576]; GO:0006887; GO:0016192; GO:0032940; GO:0006810; GO:0044763; GO:0046903; GO:0051649; GO:0051234; GO:0009987…	350.977	39.49	13	15	1369.64	50.58	21	40	433	48.2976	5.0083
P46781	40S ribosomal protein S9 OS=Homo sapiens GN=RPS9 PE=1 SV=3 - [RS9_HUMAN]	44.33	9.3342e+07	348279246	5	17	17	47	RNA binding; structural molecule activity; protein binding; translation regulator activity	nucleus; organelle lumen; cytoplasm; cytosol; ribosome	metabolic process; cell organization and biogenesis; regulation of biological process; transport; cell proliferation	Pf00163; Pf01479	6203	[GO:0000184]; GO:0000956; GO:0006402; GO:0006401; GO:0016071; GO:0016070; GO:0034655; GO:0044265; GO:0044260; GO:0090304; GO:0006139; GO:0019439; GO:0044270; GO:0046700; GO:1901361; GO:0009057; GO:0044248; GO:0043170; GO:0044237; GO:0006725; GO:0034641; GO:0044238; GO:0046483; GO:1901360; GO:1901575; GO:0009056; GO:0071704; GO:0008152; GO:0009987; GO:0006807; GO:0008150 [GO:0003723]; GO:0003676; …	170.133	28.87	9	12	260.655	37.63	12	14	194	22.5776	10.6528
G3V576	Heterogeneous nuclear ribonucleoproteins C1/C2 OS=Homo sapiens GN=HNRNPC PE=4 SV=1 - [G3V576_HUMAN]	38.1	9.2218e+07	2.91059e+08	20	12	12	37	nucleotide binding			Pf00076	3183	[GO:0000166]; GO:0036094; GO:1901265; GO:0005488; GO:0097159; GO:1901363; GO:0003674 [GO:0003676]; GO:0097159; GO:1901363; GO:0005488; GO:0003674	425.986	31.6	10	14	460.723	33.33	9	13	231	25.2411	9.81787
Q5T8M8	Actin, alpha 1, skeletal muscle OS=Homo sapiens GN=ACTA1 PE=2 SV=1 - [Q5T8M8_HUMAN]	31.71	9.08653e+07	6.99866e+08	17	2	7	22	nucleotide binding; structural molecule activity; protein binding	cytoskeleton; cytoplasm; cytosol; extracellular	response to stimulus; cell growth; cellular component movement; cell differentiation; cell organization and biogenesis; development	Pf00022	58	[GO:0000166]; GO:0036094; GO:1901265; GO:0005488; GO:0097159; GO:1901363; GO:0003674 [GO:0001725]; GO:0032432; GO:0042641; GO:0015629; GO:0044430; GO:0005856; GO:0044446; GO:0043232; GO:0043229; GO:0044422; GO:0044424; GO:0043228; GO:0043226; GO:0005575; GO:0005622; GO:0044464; GO:0005623 [GO:0005200]; GO:0005198; GO:0003674 [GO:0005515]; GO:0005488; GO:0003674 [GO:0005524]; GO:0032550; GO:003255…	54.2	15.68	3	4	220.681	18.12	5	9	287	32.0278	5.41455
P55795	Heterogeneous nuclear ribonucleoprotein H2 OS=Homo sapiens GN=HNRNPH2 PE=1 SV=1 - [HNRH2_HUMAN]	22.94	8.43446e+07	4.4457e+08	1	4	8	21	nucleotide binding; RNA binding	nucleus; organelle lumen; cytoplasm; cytoskeleton	metabolic process	Pf00076; Pf08080	3188	[GO:0000166]; GO:0036094; GO:1901265; GO:0005488; GO:0097159; GO:1901363; GO:0003674 [GO:0000398]; GO:0000377; GO:0006397; GO:0000375; GO:0006396; GO:0016071; GO:0008380; GO:0010467; GO:0016070; GO:0043170; GO:0044260; GO:0090304; GO:0071704; GO:0044237; GO:0006139; GO:0008152; GO:0009987; GO:0006725; GO:0034641; GO:0044238; GO:0046483; GO:1901360; GO:0008150; GO:0006807 [GO:0003676]; GO:0097159;…	160.913	15.14	5	6	220.663	20.49	7	7	449	49.2323	6.30322
P01616	Ig kappa chain V-II region MIL OS=Homo sapiens PE=1 SV=1 - [KV203_HUMAN]	11.61	8.20776e+07	1.01927e+09	5	1	1	3	protein binding	extracellular; membrane	metabolic process; regulation of biological process; response to stimulus; cell communication; transport; defense response	Pf07686		[GO:0003823]; GO:0005488; GO:0003674 [GO:0005515]; GO:0005488; GO:0003674 [GO:0005576]; GO:0005575 [GO:0005886]; GO:0016020; GO:0044464; GO:0071944; GO:0005575; GO:0005623 [GO:0006956]; GO:0002252; GO:0002253; GO:0006959; GO:0072376; GO:0002376; GO:0050778; GO:0006955; GO:0019538; GO:0044699; GO:0050896; GO:0008150; GO:0002684; GO:0048584; GO:0050776; GO:0043170; GO:0044238; GO:0002682; GO:004851…	73.64	11.61	1	1	50.36	11.61	1	1	112	12.0481	9.29053
Q6S8J3	POTE ankyrin domain family member E OS=Homo sapiens GN=POTEE PE=1 SV=3 - [POTEE_HUMAN]	9.02	81025704	6.21232e+08	11	1	5	16	protein binding; nucleotide binding			Pf00022; Pf00023; Pf12796	445582	[GO:0005515]; GO:0005488; GO:0003674 [GO:0005524]; GO:0032550; GO:0032559; GO:0035639; GO:0001883; GO:0032549; GO:0030554; GO:0032555; GO:0043168; GO:1901265; GO:0001882; GO:0017076; GO:0032553; GO:0043167; GO:0097159; GO:1901363; GO:0036094; GO:0097367; GO:0000166; GO:0005488; GO:0003674	94.6733	3.16	2	3	186.62	9.02	5	7	1075	121.286	6.20166
P61353	60S ribosomal protein L27 OS=Homo sapiens GN=RPL27 PE=1 SV=2 - [RL27_HUMAN]	49.26	8.09311e+07	2.0155e+08	4	7	7	22	RNA binding; structural molecule activity	cytoplasm; cytosol; ribosome	metabolic process; cell organization and biogenesis; transport	Pf01777	6155	[GO:0000184]; GO:0000956; GO:0006402; GO:0006401; GO:0016071; GO:0016070; GO:0034655; GO:0044265; GO:0044260; GO:0090304; GO:0006139; GO:0019439; GO:0044270; GO:0046700; GO:1901361; GO:0009057; GO:0044248; GO:0043170; GO:0044237; GO:0006725; GO:0034641; GO:0044238; GO:0046483; GO:1901360; GO:1901575; GO:0009056; GO:0071704; GO:0008152; GO:0009987; GO:0006807; GO:0008150 [GO:0003723]; GO:0003676; …	109.293	49.26	6	7	128.614	48.53	5	7	136	15.7877	10.5649
P68104	Elongation factor 1-alpha 1 OS=Homo sapiens GN=EEF1A1 PE=1 SV=1 - [EF1A1_HUMAN]	41.34	7.83122e+07	7.16101e+08	5	12	12	35	nucleotide binding; RNA binding; catalytic activity; protein binding	nucleus; cytoplasm; cytosol; membrane	metabolic process; regulation of biological process	Pf00009; Pf03143; Pf03144	1915	[GO:0000166]; GO:0036094; GO:1901265; GO:0005488; GO:0097159; GO:1901363; GO:0003674 [GO:0003746]; GO:0008135; GO:0003723; GO:0003676; GO:0097159; GO:1901363; GO:0005488; GO:0003674 [GO:0003924]; GO:0017111; GO:0016462; GO:0016818; GO:0016817; GO:0016787; GO:0003824; GO:0003674 [GO:0005515]; GO:0005488; GO:0003674 [GO:0005525]; GO:0032550; GO:0032561; GO:0035639; GO:0001883; GO:0032549; GO:001900…	210.334	20.13	7	7	451.651	38.31	11	17	462	50.1091	9.01221
P62249	40S ribosomal protein S16 OS=Homo sapiens GN=RPS16 PE=1 SV=2 - [RS16_HUMAN]	54.11	7.74959e+07	4.42004e+08	2	10	10	29	RNA binding; structural molecule activity	cytoplasm; cytosol; ribosome	metabolic process; cell organization and biogenesis; transport	Pf00380	6217	[GO:0000184]; GO:0000956; GO:0006402; GO:0006401; GO:0016071; GO:0016070; GO:0034655; GO:0044265; GO:0044260; GO:0090304; GO:0006139; GO:0019439; GO:0044270; GO:0046700; GO:1901361; GO:0009057; GO:0044248; GO:0043170; GO:0044237; GO:0006725; GO:0034641; GO:0044238; GO:0046483; GO:1901360; GO:1901575; GO:0009056; GO:0071704; GO:0008152; GO:0009987; GO:0006807; GO:0008150 [GO:0003723]; GO:0003676; …	202.268	35.62	7	8	346.6	40.41	8	9	146	16.435	10.2134
Q9BUF5	Tubulin beta-6 chain OS=Homo sapiens GN=TUBB6 PE=1 SV=1 - [TBB6_HUMAN]	52.02	7.58683e+07	2.95563e+09	13	9	19	64	nucleotide binding; catalytic activity; structural molecule activity	cytoplasm; cytoskeleton; membrane	metabolic process; cellular component movement; cell organization and biogenesis	Pf00091; Pf03953	84617	[GO:0000166]; GO:0036094; GO:1901265; GO:0005488; GO:0097159; GO:1901363; GO:0003674 [GO:0003924]; GO:0017111; GO:0016462; GO:0016818; GO:0016817; GO:0016787; GO:0003824; GO:0003674 [GO:0005198]; GO:0003674 [GO:0005200]; GO:0005198; GO:0003674 [GO:0005525]; GO:0032550; GO:0032561; GO:0035639; GO:0001883; GO:0032549; GO:0019001; GO:0032555; GO:0043168; GO:1901265; GO:0001882; GO:0017076; GO:003255…	248.91	11.88	5	8	840.72	35.65	13	24	446	49.825	4.88135
E9PLL6	60S ribosomal protein L27a OS=Homo sapiens GN=RPL27A PE=3 SV=1 - [E9PLL6_HUMAN]	45.37	7.31286e+07	208795431	4	7	7	21		cytoplasm; ribosome		Pf00828	6157	[GO:0005840]; GO:0030529; GO:0043232; GO:0044444; GO:0032991; GO:0044424; GO:0043228; GO:0043229; GO:0005737; GO:0005575; GO:0005622; GO:0044464; GO:0043226; GO:0005623 [GO:0030529]; GO:0032991; GO:0044424; GO:0005575; GO:0005622; GO:0044464; GO:0005623	198.363	44.44	5	7	267.647	45.37	6	7	108	12.1935	11.4585
C9JXB8	60S ribosomal protein L24 OS=Homo sapiens GN=RPL24 PE=4 SV=1 - [C9JXB8_HUMAN]	39.67	6.95818e+07	2.41621e+08	3	7	7	20	RNA binding; structural molecule activity	cytoplasm; cytosol; ribosome	metabolic process; cell organization and biogenesis; transport	Pf01246	6152	[GO:0000184]; GO:0000956; GO:0006402; GO:0006401; GO:0016071; GO:0016070; GO:0034655; GO:0044265; GO:0044260; GO:0090304; GO:0006139; GO:0019439; GO:0044270; GO:0046700; GO:1901361; GO:0009057; GO:0044248; GO:0043170; GO:0044237; GO:0006725; GO:0034641; GO:0044238; GO:0046483; GO:1901360; GO:1901575; GO:0009056; GO:0071704; GO:0008152; GO:0009987; GO:0006807; GO:0008150 [GO:0003723]; GO:0003676; …	296.3	38.84	6	8	174.51	38.84	6	6	121	14.3598	11.312
P62701	40S ribosomal protein S4, X isoform OS=Homo sapiens GN=RPS4X PE=1 SV=2 - [RS4X_HUMAN]	50.95	6.94368e+07	2.68226e+08	5	14	14	27	RNA binding; structural molecule activity	cytoplasm; cytosol; ribosome	metabolic process; cell organization and biogenesis; transport; development; cell proliferation; regulation of biological process	Pf00900; Pf08071	6191	[GO:0000184]; GO:0000956; GO:0006402; GO:0006401; GO:0016071; GO:0016070; GO:0034655; GO:0044265; GO:0044260; GO:0090304; GO:0006139; GO:0019439; GO:0044270; GO:0046700; GO:1901361; GO:0009057; GO:0044248; GO:0043170; GO:0044237; GO:0006725; GO:0034641; GO:0044238; GO:0046483; GO:1901360; GO:1901575; GO:0009056; GO:0071704; GO:0008152; GO:0009987; GO:0006807; GO:0008150 [GO:0003723]; GO:0003676; …	147.36	25.48	5	6	183.167	28.9	6	7	263	29.5791	10.1548
P61247	40S ribosomal protein S3a OS=Homo sapiens GN=RPS3A PE=1 SV=2 - [RS3A_HUMAN]	53.79	6.78314e+07	2.94843e+08	13	15	15	45	RNA binding; structural molecule activity; protein binding	nucleus; organelle lumen; cytoplasm; cytosol; ribosome	metabolic process; cell organization and biogenesis; transport; cell differentiation; cell death; regulation of biological process	Pf01015	6189	[GO:0000184]; GO:0000956; GO:0006402; GO:0006401; GO:0016071; GO:0016070; GO:0034655; GO:0044265; GO:0044260; GO:0090304; GO:0006139; GO:0019439; GO:0044270; GO:0046700; GO:1901361; GO:0009057; GO:0044248; GO:0043170; GO:0044237; GO:0006725; GO:0034641; GO:0044238; GO:0046483; GO:1901360; GO:1901575; GO:0009056; GO:0071704; GO:0008152; GO:0009987; GO:0006807; GO:0008150 [GO:0002181]; GO:0006412; …	255.521	37.5	9	11	411.099	48.48	11	14	264	29.9257	9.72998
Q06830	Peroxiredoxin-1 OS=Homo sapiens GN=PRDX1 PE=1 SV=1 - [PRDX1_HUMAN]	67.84	6.4212e+07	3.51652e+08	3	10	11	32	antioxidant activity; catalytic activity; protein binding	nucleus; chromosome; organelle lumen; cytoplasm; mitochondrion; cytosol	response to stimulus; development; cell proliferation; metabolic process; cell communication; regulation of biological process; defense response; transport	Pf00578; Pf08534; Pf10417	5052	[GO:0000302]; GO:0006979; GO:1901700; GO:0006950; GO:0042221; GO:0050896; GO:0008150 [GO:0001501]; GO:0048731; GO:0007275; GO:0048856; GO:0032502; GO:0044707; GO:0008150; GO:0032501; GO:0044699 [GO:0004601]; GO:0016209; GO:0016684; GO:0003674; GO:0016491; GO:0003824 [GO:0005515]; GO:0005488; GO:0003674 [GO:0005634]; GO:0043231; GO:0043227; GO:0043229; GO:0043226; GO:0044424; GO:0005575; GO:000562…	178.41	52.26	9	9	290.224	66.83	10	12	199	22.0963	8.1333
Q7Z353-2	Isoform 2 of Highly divergent homeobox OS=Homo sapiens GN=HDX - [HDX_HUMAN]	35.92	6.38637e+07	1.82837e+08	3	17	17	43	DNA binding	nucleus	metabolic process; regulation of biological process	Pf00046	139324	[GO:0003700]; GO:0001071; GO:0003674 [GO:0005634]; GO:0043231; GO:0043227; GO:0043229; GO:0043226; GO:0044424; GO:0005575; GO:0005622; GO:0044464; GO:0005623 [GO:0006355]; GO:0006351; GO:0010468; GO:2000112; GO:2001141; GO:0010467; GO:0032774; GO:0034645; GO:0060255; GO:0010556; GO:0031326; GO:0051252; GO:0043170; GO:0009059; GO:0016070; GO:0034654; GO:0044249; GO:0044260; GO:0019222; GO:0009889;…	469.239	27.22	12	14	546.053	28.32	12	16	632	70.1813	5.43994
J3QRX9	Protein COPRS OS=Homo sapiens GN=COPRS PE=4 SV=1 - [J3QRX9_HUMAN]	38.24	6.04864e+07	1.38816e+08	3	1	1	3							45.44	38.24	1	1	24.93	38.24	1	1	68	7.28986	11.2681
Q99417	C-Myc-binding protein OS=Homo sapiens GN=MYCBP PE=1 SV=3 - [MYCBP_HUMAN]	53.4	5.99546e+07	2.82347e+08	1	5	5	9	protein binding	nucleus; cytoplasm; mitochondrion; cytoskeleton	metabolic process; regulation of biological process; reproduction		26292	[GO:0003713]; GO:0003712; GO:0000989; GO:0000988; GO:0003674 [GO:0005515]; GO:0005488; GO:0003674 [GO:0005634]; GO:0043231; GO:0043227; GO:0043229; GO:0043226; GO:0044424; GO:0005575; GO:0005622; GO:0044464; GO:0005623 [GO:0005737]; GO:0044424; GO:0005622; GO:0044464; GO:0005575; GO:0005623 [GO:0005739]; GO:0043231; GO:0044444; GO:0043227; GO:0043229; GO:0005737; GO:0044424; GO:0043226; GO:000562…	112.18	44.66	3	4	94.83	44.66	3	3	103	11.9593	5.90967
P27635	60S ribosomal protein L10 OS=Homo sapiens GN=RPL10 PE=1 SV=4 - [RL10_HUMAN]	48.13	5.9468e+07	2.60604e+08	7	9	9	22	structural molecule activity; protein binding	cytoplasm; endoplasmic reticulum; cytosol; ribosome	metabolic process; cell organization and biogenesis; transport	Pf00252	6134	[GO:0000184]; GO:0000956; GO:0006402; GO:0006401; GO:0016071; GO:0016070; GO:0034655; GO:0044265; GO:0044260; GO:0090304; GO:0006139; GO:0019439; GO:0044270; GO:0046700; GO:1901361; GO:0009057; GO:0044248; GO:0043170; GO:0044237; GO:0006725; GO:0034641; GO:0044238; GO:0046483; GO:1901360; GO:1901575; GO:0009056; GO:0071704; GO:0008152; GO:0009987; GO:0006807; GO:0008150 [GO:0003735]; GO:0005198; …	263.054	34.58	6	7	249.083	30.37	5	7	214	24.5879	10.0815
P62314	Small nuclear ribonucleoprotein Sm D1 OS=Homo sapiens GN=SNRPD1 PE=1 SV=1 - [SMD1_HUMAN]	36.97	5.79192e+07	7.82621e+07	3	3	3	15	RNA binding; protein binding	nucleus; organelle lumen; spliceosomal complex; cytoplasm; cytosol	cell organization and biogenesis; metabolic process	Pf01423	6632	[GO:0000245]; GO:0000398; GO:0022618; GO:0000377; GO:0006397; GO:0022613; GO:0034622; GO:0071826; GO:0000375; GO:0006396; GO:0016071; GO:0044085; GO:0065003; GO:0043933; GO:0008380; GO:0010467; GO:0016070; GO:0071840; GO:0022607; GO:0016043; GO:0043170; GO:0044260; GO:0090304; GO:0008150; GO:0071704; GO:0044237; GO:0006139; GO:0008152; GO:0009987; GO:0006725; GO:0034641; GO:0044238; GO:0046483; G…	154.427	36.97	3	4	213.354	36.97	3	5	119	13.2734	11.561
F8W1R7	Myosin light polypeptide 6 OS=Homo sapiens GN=MYL6 PE=4 SV=1 - [F8W1R7_HUMAN]	60.69	5.68006e+07	1.79116e+08	20	7	7	13	metal ion binding				140465	[GO:0005509]; GO:0046872; GO:0043169; GO:0043167; GO:0005488; GO:0003674	180.97	50.34	6	6	204.62	41.38	4	4	145	16.2798	4.65283
Q9BRS2	Serine/threonine-protein kinase RIO1 OS=Homo sapiens GN=RIOK1 PE=1 SV=2 - [RIOK1_HUMAN]	33.45	5.60868e+07	159440444	2	15	15	34	nucleotide binding; catalytic activity	membrane	metabolic process	Pf01163; Pf06293	83732	[GO:0000166]; GO:0036094; GO:1901265; GO:0005488; GO:0097159; GO:1901363; GO:0003674 [GO:0003824]; GO:0003674 [GO:0004674]; GO:0004672; GO:0016301; GO:0016773; GO:0016772; GO:0016740; GO:0003824; GO:0003674 [GO:0005524]; GO:0032550; GO:0032559; GO:0035639; GO:0001883; GO:0032549; GO:0030554; GO:0032555; GO:0043168; GO:1901265; GO:0001882; GO:0017076; GO:0032553; GO:0043167; GO:0097159; GO:1901363…	327.891	24.82	12	13	409.806	27.64	10	12	568	65.5417	6.18896
E7EPB3	60S ribosomal protein L14 OS=Homo sapiens GN=RPL14 PE=4 SV=1 - [E7EPB3_HUMAN]	34.68	5.48656e+07	2.58974e+08	2	4	4	15	structural molecule activity	cytoplasm; ribosome	metabolic process	Pf01929		[GO:0003735]; GO:0005198; GO:0003674 [GO:0005622]; GO:0044464; GO:0005575; GO:0005623 [GO:0005840]; GO:0030529; GO:0043232; GO:0044444; GO:0032991; GO:0044424; GO:0043228; GO:0043229; GO:0005737; GO:0005575; GO:0005622; GO:0044464; GO:0043226; GO:0005623 [GO:0006412]; GO:0010467; GO:0034645; GO:0044267; GO:0043170; GO:0009059; GO:0044249; GO:0044260; GO:0019538; GO:0071704; GO:1901576; GO:0009058…	155.92	28.23	3	4	118.483	25	3	4	124	14.5486	10.2134
Q9NXV2	BTB/POZ domain-containing protein KCTD5 OS=Homo sapiens GN=KCTD5 PE=1 SV=1 - [KCTD5_HUMAN]	29.91	5.47724e+07	1.74526e+08	2	5	5	12	protein binding	nucleus; cytoplasm; cytosol	cell organization and biogenesis	Pf00651; Pf02214	54442	[GO:0005515]; GO:0005488; GO:0003674 [GO:0005634]; GO:0043231; GO:0043227; GO:0043229; GO:0043226; GO:0044424; GO:0005575; GO:0005622; GO:0044464; GO:0005623 [GO:0005737]; GO:0044424; GO:0005622; GO:0044464; GO:0005575; GO:0005623 [GO:0005829]; GO:0044444; GO:0005737; GO:0044424; GO:0005622; GO:0044464; GO:0005575; GO:0005623 [GO:0019048]; GO:0016032; GO:0044003; GO:0044403; GO:0044764; GO:005170…	197.61	29.91	5	5	168.96	28.63	4	5	234	26.0761	6.23975
J3QQT2	60S ribosomal protein L17 (Fragment) OS=Homo sapiens GN=RPL17 PE=3 SV=1 - [J3QQT2_HUMAN]	49.71	5.17457e+07	4.14397e+07	9	10	10	23	structural molecule activity	cytoplasm; ribosome	metabolic process	Pf00237		[GO:0003735]; GO:0005198; GO:0003674 [GO:0005622]; GO:0044464; GO:0005575; GO:0005623 [GO:0005840]; GO:0030529; GO:0043232; GO:0044444; GO:0032991; GO:0044424; GO:0043228; GO:0043229; GO:0005737; GO:0005575; GO:0005622; GO:0044464; GO:0043226; GO:0005623 [GO:0006412]; GO:0010467; GO:0034645; GO:0044267; GO:0043170; GO:0009059; GO:0044249; GO:0044260; GO:0019538; GO:0071704; GO:1901576; GO:0009058…	108.513	38.01	6	6	132.323	30.41	5	6	171	19.7734	10.0376
Q5JUX0	Spindlin-3 OS=Homo sapiens GN=SPIN3 PE=2 SV=1 - [SPIN3_HUMAN]	34.5	5.14067e+07	273388768	1	3	6	12			reproduction	Pf02513	169981	[GO:0007276]; GO:0019953; GO:0044702; GO:0048609; GO:0000003; GO:0022414; GO:0044699; GO:0032504; GO:0008150; GO:0032501	111.052	29.46	5	5	120.003	24.03	4	5	258	29.1887	6.80029
Q00839-2	Isoform Short of Heterogeneous nuclear ribonucleoprotein U OS=Homo sapiens GN=HNRNPU - [HNRPU_HUMAN]	27.42	5.11238e+07	1.55338e+08	3	16	16	39	DNA binding; RNA binding; protein binding; nucleotide binding	nucleus; organelle lumen; cell surface; cytoplasm; spliceosomal complex	metabolic process; regulation of biological process	Pf00622	3192	[GO:0000398]; GO:0000377; GO:0006397; GO:0000375; GO:0006396; GO:0016071; GO:0008380; GO:0010467; GO:0016070; GO:0043170; GO:0044260; GO:0090304; GO:0071704; GO:0044237; GO:0006139; GO:0008152; GO:0009987; GO:0006725; GO:0034641; GO:0044238; GO:0046483; GO:1901360; GO:0008150; GO:0006807 [GO:0003676]; GO:0097159; GO:1901363; GO:0005488; GO:0003674 [GO:0003677]; GO:0003676; GO:0097159; GO:1901363;…	338.76	14.27	9	12	307.89	15.63	8	11	806	88.9242	5.78271
P18124	60S ribosomal protein L7 OS=Homo sapiens GN=RPL7 PE=1 SV=1 - [RL7_HUMAN]	54.03	4.8175e+07	3.25401e+08	4	16	16	36	DNA binding; RNA binding; structural molecule activity; protein binding	cytoplasm; cytosol; ribosome	metabolic process; cell organization and biogenesis; transport	Pf00327; Pf08079	6129	[GO:0000184]; GO:0000956; GO:0006402; GO:0006401; GO:0016071; GO:0016070; GO:0034655; GO:0044265; GO:0044260; GO:0090304; GO:0006139; GO:0019439; GO:0044270; GO:0046700; GO:1901361; GO:0009057; GO:0044248; GO:0043170; GO:0044237; GO:0006725; GO:0034641; GO:0044238; GO:0046483; GO:1901360; GO:1901575; GO:0009056; GO:0071704; GO:0008152; GO:0009987; GO:0006807; GO:0008150 [GO:0003677]; GO:0003676; …	186.703	39.92	11	13	213.341	39.52	9	10	248	29.2072	10.6528
Q5T6W5	Heterogeneous nuclear ribonucleoprotein K OS=Homo sapiens GN=HNRNPK PE=2 SV=1 - [Q5T6W5_HUMAN]	32.01	4.66962e+07	2.51834e+08	6	11	11	33	DNA binding; RNA binding; protein binding	chromosome; nucleus; organelle lumen; cytoskeleton; cytoplasm; spliceosomal complex	metabolic process; cell communication; regulation of biological process; response to stimulus; cell death; cell organization and biogenesis; transport	Pf00013; Pf08067	3190	[GO:0000398]; GO:0000377; GO:0006397; GO:0000375; GO:0006396; GO:0016071; GO:0008380; GO:0010467; GO:0016070; GO:0043170; GO:0044260; GO:0090304; GO:0071704; GO:0044237; GO:0006139; GO:0008152; GO:0009987; GO:0006725; GO:0034641; GO:0044238; GO:0046483; GO:1901360; GO:0008150; GO:0006807 [GO:0000790]; GO:0000785; GO:0044454; GO:0044427; GO:0000228; GO:0044428; GO:0005694; GO:0044446; GO:0031981; …	373.647	27.57	9	12	352.676	24.77	8	9	428	47.5276	5.63037
P35580	Myosin-10 OS=Homo sapiens GN=MYH10 PE=1 SV=3 - [MYH10_HUMAN]	31.07	4.49987e+07	1.02689e+08	6	46	52	92	catalytic activity; motor activity; nucleotide binding; protein binding; transporter activity	cytoskeleton; cytoplasm; membrane; mitochondrion	cell organization and biogenesis; cell division; development; cell differentiation; cellular component movement; response to stimulus; transport; cell proliferation; regulation of biological process; metabolic process	Pf00063; Pf00769; Pf01496; Pf01576; Pf02736; Pf05622; Pf05911; Pf06637; Pf07888; Pf09726; Pf09731; Pf10186; Pf12128	4628	[GO:0000146]; GO:0003774; GO:0017111; GO:0016462; GO:0016818; GO:0016817; GO:0016787; GO:0003824; GO:0003674 [GO:0000166]; GO:0036094; GO:1901265; GO:0005488; GO:0097159; GO:1901363; GO:0003674 [GO:0000226]; GO:0007010; GO:0007017; GO:0006996; GO:0044763; GO:0016043; GO:0009987; GO:0044699; GO:0071840; GO:0008150 [GO:0000281]; GO:0000278; GO:0000910; GO:0007049; GO:0022402; GO:0051301; GO:0044763…	978.02	23.23	35	37	964.367	21.61	34	34	1976	228.858	5.5415
Q4G0N8-2	Isoform 2 of Sodium/hydrogen exchanger 10 OS=Homo sapiens GN=SLC9C1 - [SL9C1_HUMAN]	0.71	4.48484e+07	641956631	2	1	1	3	transporter activity	membrane	transport; development; reproduction; cell differentiation; cellular component movement	Pf00027; Pf00520; Pf00999	285335	[GO:0005216]; GO:0015075; GO:0022838; GO:0022891; GO:0015267; GO:0022857; GO:0022892; GO:0022803; GO:0005215; GO:0003674 [GO:0005886]; GO:0016020; GO:0044464; GO:0071944; GO:0005575; GO:0005623 [GO:0005929]; GO:0042995; GO:0043231; GO:0044464; GO:0043227; GO:0043229; GO:0005575; GO:0005623; GO:0043226; GO:0044424; GO:0005622 [GO:0006811]; GO:0044765; GO:0006810; GO:0044699; GO:0051234; GO:0008150…	27.26	0.71	1	1	39.62	0.71	1	1	1129	129.281	7.12256
P43243	Matrin-3 OS=Homo sapiens GN=MATR3 PE=1 SV=2 - [MATR3_HUMAN]	26.56	4.4221e+07	1.94168e+08	19	19	19	50	nucleotide binding; RNA binding; structural molecule activity; protein binding; metal ion binding	nucleus; membrane; organelle lumen			9782	[GO:0000166]; GO:0036094; GO:1901265; GO:0005488; GO:0097159; GO:1901363; GO:0003674 [GO:0003676]; GO:0097159; GO:1901363; GO:0005488; GO:0003674 [GO:0003723]; GO:0003676; GO:0097159; GO:1901363; GO:0005488; GO:0003674 [GO:0005198]; GO:0003674 [GO:0005515]; GO:0005488; GO:0003674 [GO:0005622]; GO:0044464; GO:0005575; GO:0005623 [GO:0005634]; GO:0043231; GO:0043227; GO:0043229; GO:0043226; GO:0044…	347.107	21.49	13	15	481.624	24.44	15	19	847	94.5648	6.25244
P23396	40S ribosomal protein S3 OS=Homo sapiens GN=RPS3 PE=1 SV=2 - [RS3_HUMAN]	73.25	4.41152e+07	7.25202e+08	14	10	23	63	DNA binding; RNA binding; structural molecule activity; catalytic activity; protein binding	nucleus; cytoplasm; cytosol; ribosome; membrane	metabolic process; cell organization and biogenesis; transport; cell death; regulation of biological process; response to stimulus	Pf00189; Pf07650	6188	[GO:0000184]; GO:0000956; GO:0006402; GO:0006401; GO:0016071; GO:0016070; GO:0034655; GO:0044265; GO:0044260; GO:0090304; GO:0006139; GO:0019439; GO:0044270; GO:0046700; GO:1901361; GO:0009057; GO:0044248; GO:0043170; GO:0044237; GO:0006725; GO:0034641; GO:0044238; GO:0046483; GO:1901360; GO:1901575; GO:0009056; GO:0071704; GO:0008152; GO:0009987; GO:0006807; GO:0008150 [GO:0003684]; GO:0003677; …	365.176	53.91	13	15	665.632	67.9	20	25	243	26.6714	9.65674
P39023	60S ribosomal protein L3 OS=Homo sapiens GN=RPL3 PE=1 SV=2 - [RL3_HUMAN]	30.52	4.38449e+07	1.23879e+08	7	11	11	24	RNA binding; structural molecule activity	nucleus; organelle lumen; cytoplasm; cytosol; ribosome	metabolic process; cell organization and biogenesis; transport; response to stimulus	Pf00297	6122	[GO:0000184]; GO:0000956; GO:0006402; GO:0006401; GO:0016071; GO:0016070; GO:0034655; GO:0044265; GO:0044260; GO:0090304; GO:0006139; GO:0019439; GO:0044270; GO:0046700; GO:1901361; GO:0009057; GO:0044248; GO:0043170; GO:0044237; GO:0006725; GO:0034641; GO:0044238; GO:0046483; GO:1901360; GO:1901575; GO:0009056; GO:0071704; GO:0008152; GO:0009987; GO:0006807; GO:0008150 [GO:0003723]; GO:0003676; …	207.273	22.83	5	6	252.44	27.3	8	8	403	46.0798	10.1841
Q9Y3U8	60S ribosomal protein L36 OS=Homo sapiens GN=RPL36 PE=1 SV=3 - [RL36_HUMAN]	39.05	4.28259e+07	9.6317e+07	3	7	7	17	structural molecule activity	nucleus; organelle lumen; cytoplasm; cytosol; ribosome	metabolic process; cell organization and biogenesis; transport	Pf01158	25873	[GO:0000184]; GO:0000956; GO:0006402; GO:0006401; GO:0016071; GO:0016070; GO:0034655; GO:0044265; GO:0044260; GO:0090304; GO:0006139; GO:0019439; GO:0044270; GO:0046700; GO:1901361; GO:0009057; GO:0044248; GO:0043170; GO:0044237; GO:0006725; GO:0034641; GO:0044238; GO:0046483; GO:1901360; GO:1901575; GO:0009056; GO:0071704; GO:0008152; GO:0009987; GO:0006807; GO:0008150 [GO:0003735]; GO:0005198; …	91.14	32.38	5	6	43.8167	25.71	3	3	105	12.2459	11.5903
P32119	Peroxiredoxin-2 OS=Homo sapiens GN=PRDX2 PE=1 SV=5 - [PRDX2_HUMAN]	46.97	4.21682e+07	2.0541e+08	4	7	8	18	antioxidant activity; catalytic activity	cytoplasm; cytosol	response to stimulus; metabolic process; cell death; regulation of biological process	Pf00578; Pf08534; Pf10417	7001	[GO:0004601]; GO:0016209; GO:0016684; GO:0003674; GO:0016491; GO:0003824 [GO:0005737]; GO:0044424; GO:0005622; GO:0044464; GO:0005575; GO:0005623 [GO:0005829]; GO:0044444; GO:0005737; GO:0044424; GO:0005622; GO:0044464; GO:0005575; GO:0005623 [GO:0006979]; GO:0006950; GO:0050896; GO:0008150 [GO:0008379]; GO:0004601; GO:0051920; GO:0016209; GO:0016684; GO:0016705; GO:0003674; GO:0016491; GO:000382…	119.175	33.84	5	6	152.803	40.4	6	6	198	21.8782	5.97314
E9PKZ0	60S ribosomal protein L8 OS=Homo sapiens GN=RPL8 PE=4 SV=1 - [E9PKZ0_HUMAN]	44.88	4.18923e+07	1.14021e+08	6	8	8	22	structural molecule activity	cytoplasm; ribosome	metabolic process	Pf00181; Pf03947	6132	[GO:0003735]; GO:0005198; GO:0003674 [GO:0005622]; GO:0044464; GO:0005575; GO:0005623 [GO:0005840]; GO:0030529; GO:0043232; GO:0044444; GO:0032991; GO:0044424; GO:0043228; GO:0043229; GO:0005737; GO:0005575; GO:0005622; GO:0044464; GO:0043226; GO:0005623 [GO:0006412]; GO:0010467; GO:0034645; GO:0044267; GO:0043170; GO:0009059; GO:0044249; GO:0044260; GO:0019538; GO:0071704; GO:1901576; GO:0009058…	106.27	41.46	6	6	212.263	29.76	6	8	205	22.3752	10.7554
P62829	60S ribosomal protein L23 OS=Homo sapiens GN=RPL23 PE=1 SV=1 - [RL23_HUMAN]	66.43	4.16886e+07	5.96459e+08	6	10	10	23	structural molecule activity; protein binding	nucleus; organelle lumen; cytoplasm; cytosol; ribosome	metabolic process; cell organization and biogenesis; transport	Pf00238	9349	[GO:0000184]; GO:0000956; GO:0006402; GO:0006401; GO:0016071; GO:0016070; GO:0034655; GO:0044265; GO:0044260; GO:0090304; GO:0006139; GO:0019439; GO:0044270; GO:0046700; GO:1901361; GO:0009057; GO:0044248; GO:0043170; GO:0044237; GO:0006725; GO:0034641; GO:0044238; GO:0046483; GO:1901360; GO:1901575; GO:0009056; GO:0071704; GO:0008152; GO:0009987; GO:0006807; GO:0008150 [GO:0003735]; GO:0005198; …	161.43	40	5	6	222.72	47.86	7	8	140	14.8561	10.5063
Q16629-3	Isoform 3 of Serine/arginine-rich splicing factor 7 OS=Homo sapiens GN=SRSF7 - [SRSF7_HUMAN]	43.94	4.13501e+07	5.53961e+07	5	4	4	11	nucleotide binding; RNA binding; protein binding; metal ion binding	nucleus; organelle lumen	metabolic process; transport; regulation of biological process	Pf00076	6432	[GO:0000166]; GO:0036094; GO:1901265; GO:0005488; GO:0097159; GO:1901363; GO:0003674 [GO:0000398]; GO:0000377; GO:0006397; GO:0000375; GO:0006396; GO:0016071; GO:0008380; GO:0010467; GO:0016070; GO:0043170; GO:0044260; GO:0090304; GO:0071704; GO:0044237; GO:0006139; GO:0008152; GO:0009987; GO:0006725; GO:0034641; GO:0044238; GO:0046483; GO:1901360; GO:0008150; GO:0006807 [GO:0003676]; GO:0097159;…	73.39	37.12	3	3	141.61	21.21	2	4	132	15.2475	9.62744
P52597	Heterogeneous nuclear ribonucleoprotein F OS=Homo sapiens GN=HNRNPF PE=1 SV=3 - [HNRPF_HUMAN]	26.75	4.00756e+07	3.36932e+08	1	7	9	25	nucleotide binding; RNA binding; protein binding	nucleus; organelle lumen; spliceosomal complex; cytoplasm	metabolic process; regulation of biological process	Pf00076; Pf08080	3185	[GO:0000166]; GO:0036094; GO:1901265; GO:0005488; GO:0097159; GO:1901363; GO:0003674 [GO:0000398]; GO:0000377; GO:0006397; GO:0000375; GO:0006396; GO:0016071; GO:0008380; GO:0010467; GO:0016070; GO:0043170; GO:0044260; GO:0090304; GO:0071704; GO:0044237; GO:0006139; GO:0008152; GO:0009987; GO:0006725; GO:0034641; GO:0044238; GO:0046483; GO:1901360; GO:0008150; GO:0006807 [GO:0003676]; GO:0097159;…	209.124	18.8	6	7	315.982	26.75	8	10	415	45.6429	5.57959
P26373	60S ribosomal protein L13 OS=Homo sapiens GN=RPL13 PE=1 SV=4 - [RL13_HUMAN]	24.17	4.00726e+07	2.39948e+08	4	8	8	20	RNA binding; structural molecule activity; protein binding	cytoplasm; cytosol; ribosome	metabolic process; cell organization and biogenesis; transport	Pf01294	6137	[GO:0000184]; GO:0000956; GO:0006402; GO:0006401; GO:0016071; GO:0016070; GO:0034655; GO:0044265; GO:0044260; GO:0090304; GO:0006139; GO:0019439; GO:0044270; GO:0046700; GO:1901361; GO:0009057; GO:0044248; GO:0043170; GO:0044237; GO:0006725; GO:0034641; GO:0044238; GO:0046483; GO:1901360; GO:1901575; GO:0009056; GO:0071704; GO:0008152; GO:0009987; GO:0006807; GO:0008150 [GO:0003723]; GO:0003676; …	141.031	23.7	7	8	155.223	23.22	6	6	211	24.2465	11.6489
A6NHL2-2	Isoform 2 of Tubulin alpha chain-like 3 OS=Homo sapiens GN=TUBAL3 - [TBAL3_HUMAN]	14.78	3.9525e+07	1810318051	2	2	8	21	catalytic activity; structural molecule activity; nucleotide binding	cytoplasm; cytoskeleton	metabolic process; cellular component movement; cell organization and biogenesis	Pf00091; Pf03953	79861	[GO:0003924]; GO:0017111; GO:0016462; GO:0016818; GO:0016817; GO:0016787; GO:0003824; GO:0003674 [GO:0005198]; GO:0003674 [GO:0005200]; GO:0005198; GO:0003674 [GO:0005525]; GO:0032550; GO:0032561; GO:0035639; GO:0001883; GO:0032549; GO:0019001; GO:0032555; GO:0043168; GO:1901265; GO:0001882; GO:0017076; GO:0032553; GO:0043167; GO:0097159; GO:1901363; GO:0036094; GO:0097367; GO:0000166; GO:0005488…	31.8	2.71	1	1	212.182	13.05	6	10	406	45.4886	6.31592
Q71DI3	Histone H3.2 OS=Homo sapiens GN=HIST2H3A PE=1 SV=3 - [H32_HUMAN]	45.59	3.92861e+07	1.81373e+08	11	4	4	10	DNA binding; protein binding	chromosome; extracellular; nucleus; organelle lumen	cell organization and biogenesis; metabolic process; coagulation; response to stimulus	Pf00125	333932	[GO:0000786]; GO:0000785; GO:0044427; GO:0044815; GO:1990104; GO:0005694; GO:0044446; GO:0032993; GO:0043234; GO:0043232; GO:0043229; GO:0044422; GO:0044424; GO:0032991; GO:0043228; GO:0043226; GO:0005575; GO:0005622; GO:0044464; GO:0005623 [GO:0003677]; GO:0003676; GO:0097159; GO:1901363; GO:0005488; GO:0003674 [GO:0005515]; GO:0005488; GO:0003674 [GO:0005576]; GO:0005575 [GO:0005634]; GO:004323…	67.36	22.06	3	3	188.28	36.76	3	4	136	15.3785	11.2681
P46821	Microtubule-associated protein 1B OS=Homo sapiens GN=MAP1B PE=1 SV=2 - [MAP1B_HUMAN]	24.07	3.89953e+07	2.0397e+08	9	38	38	72	protein binding; structural molecule activity; catalytic activity	cytoplasm; cytosol; cytoskeleton; membrane	cell organization and biogenesis; regulation of biological process; cell differentiation; development; response to stimulus; transport; cell growth; cellular component movement; cell communication		4131	[GO:0000226]; GO:0007010; GO:0007017; GO:0006996; GO:0044763; GO:0016043; GO:0009987; GO:0044699; GO:0071840; GO:0008150 [GO:0001578]; GO:0000226; GO:0007010; GO:0007017; GO:0006996; GO:0044763; GO:0016043; GO:0009987; GO:0044699; GO:0071840; GO:0008150 [GO:0003779]; GO:0008092; GO:0005515; GO:0005488; GO:0003674 [GO:0005198]; GO:0003674 [GO:0005515]; GO:0005488; GO:0003674 [GO:0005737]; GO:00444…	660.41	13.7	22	24	996.281	16.37	27	30	2468	270.468	4.80518
O95881	Thioredoxin domain-containing protein 12 OS=Homo sapiens GN=TXNDC12 PE=1 SV=1 - [TXD12_HUMAN]	31.4	38985166	1.59297e+08	1	5	5	9	catalytic activity	cytoplasm; endoplasmic reticulum; organelle lumen	cellular homeostasis; regulation of biological process; metabolic process	Pf00085	51060	[GO:0005783]; GO:0043231; GO:0044444; GO:0043227; GO:0043229; GO:0005737; GO:0044424; GO:0043226; GO:0005622; GO:0044464; GO:0005575; GO:0005623 [GO:0005788]; GO:0044432; GO:0070013; GO:0005783; GO:0044444; GO:0044446; GO:0043233; GO:0043231; GO:0005737; GO:0044424; GO:0043229; GO:0044422; GO:0031974; GO:0043227; GO:0005622; GO:0044464; GO:0043226; GO:0005575; GO:0005623 [GO:0016491]; GO:0003824;…	41.45	27.33	4	4	36.31	10.47	2	2	172	19.1936	5.40186
B4DJP7	Small nuclear ribonucleoprotein Sm D3 OS=Homo sapiens GN=SNRPD3 PE=2 SV=1 - [B4DJP7_HUMAN]	39.17	3.80122e+07	7.75036e+07	3	4	4	12	protein binding; RNA binding	nucleus; organelle lumen; spliceosomal complex; cytoplasm; cytosol	cell organization and biogenesis; metabolic process	Pf01423	6634	[GO:0000387]; GO:0000398; GO:0022618; GO:0000377; GO:0006397; GO:0022613; GO:0034622; GO:0071826; GO:0000375; GO:0006396; GO:0016071; GO:0044085; GO:0065003; GO:0043933; GO:0008380; GO:0010467; GO:0016070; GO:0071840; GO:0022607; GO:0016043; GO:0043170; GO:0044260; GO:0090304; GO:0008150; GO:0071704; GO:0044237; GO:0006139; GO:0008152; GO:0009987; GO:0006725; GO:0034641; GO:0044238; GO:0046483; G…	140.87	33.33	3	4	75.63	30.83	3	3	120	13.2829	8.90967
P63173	60S ribosomal protein L38 OS=Homo sapiens GN=RPL38 PE=1 SV=2 - [RL38_HUMAN]	57.14	3.78579e+07	4.62974e+08	4	6	6	23	RNA binding; structural molecule activity	cytoplasm; cytosol; ribosome	metabolic process; development; cell organization and biogenesis; regulation of biological process; transport	Pf01781	6169	[GO:0000184]; GO:0000956; GO:0006402; GO:0006401; GO:0016071; GO:0016070; GO:0034655; GO:0044265; GO:0044260; GO:0090304; GO:0006139; GO:0019439; GO:0044270; GO:0046700; GO:1901361; GO:0009057; GO:0044248; GO:0043170; GO:0044237; GO:0006725; GO:0034641; GO:0044238; GO:0046483; GO:1901360; GO:1901575; GO:0009056; GO:0071704; GO:0008152; GO:0009987; GO:0006807; GO:0008150 [GO:0001501]; GO:0048731; …	112.923	35.71	3	3	394.25	57.14	6	11	70	8.21273	10.0962
P40429	60S ribosomal protein L13a OS=Homo sapiens GN=RPL13A PE=1 SV=2 - [RL13A_HUMAN]	40.39	3.65111e+07	1.85897e+08	2	9	9	19	structural molecule activity	cytoplasm; cytosol; ribosome	metabolic process; cell organization and biogenesis; regulation of biological process; transport; defense response; response to stimulus	Pf00572	23521	[GO:0000184]; GO:0000956; GO:0006402; GO:0006401; GO:0016071; GO:0016070; GO:0034655; GO:0044265; GO:0044260; GO:0090304; GO:0006139; GO:0019439; GO:0044270; GO:0046700; GO:1901361; GO:0009057; GO:0044248; GO:0043170; GO:0044237; GO:0006725; GO:0034641; GO:0044238; GO:0046483; GO:1901360; GO:1901575; GO:0009056; GO:0071704; GO:0008152; GO:0009987; GO:0006807; GO:0008150 [GO:0003735]; GO:0005198; …	104.14	31.53	6	6	134.34	25.62	6	6	203	23.5624	10.9312
Q9NYF8-2	Isoform 2 of Bcl-2-associated transcription factor 1 OS=Homo sapiens GN=BCLAF1 - [BCLF1_HUMAN]	24.18	3.62041e+07	1.54928e+08	10	2	22	38	DNA binding; protein binding	nucleus; organelle lumen; cytoplasm	metabolic process; cell death; regulation of biological process; response to stimulus; cell organization and biogenesis; cell communication		9774	[GO:0003677]; GO:0003676; GO:0097159; GO:1901363; GO:0005488; GO:0003674 [GO:0005515]; GO:0005488; GO:0003674 [GO:0005634]; GO:0043231; GO:0043227; GO:0043229; GO:0043226; GO:0044424; GO:0005575; GO:0005622; GO:0044464; GO:0005623 [GO:0005730]; GO:0031981; GO:0043232; GO:0044428; GO:0070013; GO:0043228; GO:0043229; GO:0005634; GO:0044446; GO:0043233; GO:0043226; GO:0044424; GO:0043231; GO:0044422…	269.958	21.24	17	20	197.965	8.5	10	11	918	105.885	9.979
Q9NYF8-3	Isoform 3 of Bcl-2-associated transcription factor 1 OS=Homo sapiens GN=BCLAF1 - [BCLF1_HUMAN]	23.94	3.62041e+07	1.54928e+08	7	1	20	37	DNA binding; protein binding	nucleus; organelle lumen; cytoplasm	metabolic process; cell death; regulation of biological process; response to stimulus; cell organization and biogenesis; cell communication		9774	[GO:0003674] [GO:0003677]; GO:0003676; GO:0097159; GO:1901363; GO:0005488; GO:0003674 [GO:0005488]; GO:0003674 [GO:0005515]; GO:0005488; GO:0003674 [GO:0005634]; GO:0043231; GO:0043227; GO:0043229; GO:0043226; GO:0044424; GO:0005575; GO:0005622; GO:0044464; GO:0005623 [GO:0005730]; GO:0031981; GO:0043232; GO:0044428; GO:0070013; GO:0043228; GO:0043229; GO:0005634; GO:0044446; GO:0043233; GO:00432…	232.749	20.83	15	18	197.965	10.82	11	12	869	100.172	9.94971
CON_00713000.3	(Bos taurus) Gene_Symbol=TUBB1 tubulin, beta 1 - [ENSEMBL:ENSBTAP00000025008|REFSEQ:NP_001137572]	8.67	3.61313e+07	1.37866e+09	3	1	5	27				Protein not found	Protein not found	Protein not found	130.63	4.67	3	5	338.94	4.67	4	12	450	49.9555	5.10986
P62851	40S ribosomal protein S25 OS=Homo sapiens GN=RPS25 PE=1 SV=1 - [RS25_HUMAN]	25.6	3.55207e+07	180424830	1	4	4	10	RNA binding; structural molecule activity; catalytic activity; nucleotide binding	nucleus; organelle lumen; cytoplasm; cytosol; ribosome	cell organization and biogenesis; metabolic process; transport	Pf03297	6230	[GO:0000028]; GO:0022618; GO:0042255; GO:0042274; GO:0022613; GO:0034622; GO:0071826; GO:0042254; GO:0070925; GO:0044085; GO:0065003; GO:0043933; GO:0006996; GO:0022607; GO:0071840; GO:0016043; GO:0044763; GO:0008150; GO:0009987; GO:0044699 [GO:0000184]; GO:0000956; GO:0006402; GO:0006401; GO:0016071; GO:0016070; GO:0034655; GO:0044265; GO:0044260; GO:0090304; GO:0006139; GO:0019439; GO:0044270; …	96.17	25.6	4	4	65.01	15.2	2	2	125	13.7337	10.1108
P62263	40S ribosomal protein S14 OS=Homo sapiens GN=RPS14 PE=1 SV=3 - [RS14_HUMAN]	34.44	3.53968e+07	1.91552e+08	3	8	8	23	RNA binding; structural molecule activity; translation regulator activity	nucleus; organelle lumen; cytoplasm; mitochondrion; cytosol; ribosome	cell organization and biogenesis; metabolic process; regulation of biological process; transport; cell differentiation; development	Pf00411	6208	[GO:0000028]; GO:0022618; GO:0042255; GO:0042274; GO:0022613; GO:0034622; GO:0071826; GO:0042254; GO:0070925; GO:0044085; GO:0065003; GO:0043933; GO:0006996; GO:0022607; GO:0071840; GO:0016043; GO:0044763; GO:0008150; GO:0009987; GO:0044699 [GO:0000122]; GO:0006357; GO:0006366; GO:0045892; GO:0006355; GO:0006351; GO:0010629; GO:0051253; GO:2000113; GO:0010468; GO:2000112; GO:2001141; GO:0010467; …	106.95	31.79	5	6	117.283	11.26	4	6	151	16.2625	10.0522
H0YF32	40S ribosomal protein S3 (Fragment) OS=Homo sapiens GN=RPS3 PE=4 SV=1 - [H0YF32_HUMAN]	74.8	3.53003e+07	6.38182e+08	1	1	14	38	RNA binding			Pf07650	6188	[GO:0003723]; GO:0003676; GO:0097159; GO:1901363; GO:0005488; GO:0003674	219.206	45.53	7	8	330.84	64.23	12	14	123	13.4981	8.00146
P09874	Poly [ADP-ribose] polymerase 1 OS=Homo sapiens GN=PARP1 PE=1 SV=4 - [PARP1_HUMAN]	39.45	3.50616e+07	1.10813e+08	3	29	29	64	DNA binding; catalytic activity; protein binding; metal ion binding; nucleotide binding	nucleus; organelle lumen	metabolic process; regulation of biological process; cell organization and biogenesis; response to stimulus; cell communication	Pf00533; Pf00644; Pf00645; Pf02877; Pf05406; Pf08063	142	[GO:0000122]; GO:0006357; GO:0006366; GO:0045892; GO:0006355; GO:0006351; GO:0010629; GO:0051253; GO:2000113; GO:0010468; GO:2000112; GO:2001141; GO:0010467; GO:0032774; GO:0034645; GO:0010605; GO:0016070; GO:0045934; GO:0051252; GO:0010558; GO:0031327; GO:0060255; GO:0010556; GO:0031326; GO:0043170; GO:0009059; GO:0034654; GO:0044249; GO:0044260; GO:0009892; GO:0090304; GO:0006139; GO:0019219; G…	365.47	19.03	15	17	465.63	27.61	21	23	1014	113.012	8.88037
P62280	40S ribosomal protein S11 OS=Homo sapiens GN=RPS11 PE=1 SV=3 - [RS11_HUMAN]	60.76	3.4517e+07	8.99171e+07	1	11	11	20	RNA binding; structural molecule activity	cytoplasm; cytosol; ribosome	metabolic process; cell organization and biogenesis; transport	Pf00366	6205	[GO:0000184]; GO:0000956; GO:0006402; GO:0006401; GO:0016071; GO:0016070; GO:0034655; GO:0044265; GO:0044260; GO:0090304; GO:0006139; GO:0019439; GO:0044270; GO:0046700; GO:1901361; GO:0009057; GO:0044248; GO:0043170; GO:0044237; GO:0006725; GO:0034641; GO:0044238; GO:0046483; GO:1901360; GO:1901575; GO:0009056; GO:0071704; GO:0008152; GO:0009987; GO:0006807; GO:0008150 [GO:0003723]; GO:0003676; …	107.986	34.18	5	5	161.96	34.18	5	6	158	18.419	10.3013
P49207	60S ribosomal protein L34 OS=Homo sapiens GN=RPL34 PE=1 SV=3 - [RL34_HUMAN]	10.26	3.42798e+07	7.79872e+07	1	2	2	6	RNA binding; structural molecule activity	cytoplasm; cytosol; ribosome	metabolic process; cell organization and biogenesis; transport	Pf01199	6164	[GO:0000184]; GO:0000956; GO:0006402; GO:0006401; GO:0016071; GO:0016070; GO:0034655; GO:0044265; GO:0044260; GO:0090304; GO:0006139; GO:0019439; GO:0044270; GO:0046700; GO:1901361; GO:0009057; GO:0044248; GO:0043170; GO:0044237; GO:0006725; GO:0034641; GO:0044238; GO:0046483; GO:1901360; GO:1901575; GO:0009056; GO:0071704; GO:0008152; GO:0009987; GO:0006807; GO:0008150 [GO:0003723]; GO:0003676; …	32.31	6.84	1	1	59.24	10.26	2	2	117	13.2845	11.4731
P82933	28S ribosomal protein S9, mitochondrial OS=Homo sapiens GN=MRPS9 PE=1 SV=2 - [RT09_HUMAN]	28.54	3.40772e+07	4.20725e+07	2	9	9	17	structural molecule activity; protein binding	cytoplasm; mitochondrion; organelle lumen; ribosome	metabolic process; response to stimulus	Pf00380	64965	[GO:0003735]; GO:0005198; GO:0003674 [GO:0005515]; GO:0005488; GO:0003674 [GO:0005622]; GO:0044464; GO:0005575; GO:0005623 [GO:0005739]; GO:0043231; GO:0044444; GO:0043227; GO:0043229; GO:0005737; GO:0044424; GO:0043226; GO:0005622; GO:0044464; GO:0005575; GO:0005623 [GO:0005763]; GO:0000314; GO:0005761; GO:0044429; GO:0000313; GO:0015935; GO:0005759; GO:0005739; GO:0044444; GO:0044446; GO:000584…	116.816	18.69	7	7	85.55	14.14	4	5	396	45.8058	9.51025
P05386	60S acidic ribosomal protein P1 OS=Homo sapiens GN=RPLP1 PE=1 SV=1 - [RLA1_HUMAN]	79.82	3.37893e+07	1.48713e+08	1	3	3	8	RNA binding; structural molecule activity; protein binding	cytoplasm; cytosol; ribosome	metabolic process; cell organization and biogenesis; transport	Pf00428	6176	[GO:0000184]; GO:0000956; GO:0006402; GO:0006401; GO:0016071; GO:0016070; GO:0034655; GO:0044265; GO:0044260; GO:0090304; GO:0006139; GO:0019439; GO:0044270; GO:0046700; GO:1901361; GO:0009057; GO:0044248; GO:0043170; GO:0044237; GO:0006725; GO:0034641; GO:0044238; GO:0046483; GO:1901360; GO:1901575; GO:0009056; GO:0071704; GO:0008152; GO:0009987; GO:0006807; GO:0008150 [GO:0003723]; GO:0003676; …	28.88	51.75	2	2	85.5867	42.11	2	3	114	11.5067	4.32275
O75494-5	Isoform 5 of Serine/arginine-rich splicing factor 10 OS=Homo sapiens GN=SRSF10 - [SRS10_HUMAN]	23.64	3.34528e+07	6.92809e+07	8	3	3	6	nucleotide binding; RNA binding; protein binding	nucleus; organelle lumen; cytoplasm	cell organization and biogenesis; metabolic process; regulation of biological process; transport	Pf00076	10772	[GO:0000166]; GO:0036094; GO:1901265; GO:0005488; GO:0097159; GO:1901363; GO:0003674 [GO:0000244]; GO:0000387; GO:0000398; GO:0022618; GO:0000377; GO:0006397; GO:0022613; GO:0034622; GO:0071826; GO:0000375; GO:0006396; GO:0016071; GO:0044085; GO:0065003; GO:0043933; GO:0008380; GO:0010467; GO:0016070; GO:0071840; GO:0022607; GO:0016043; GO:0043170; GO:0044260; GO:0090304; GO:0008150; GO:0071704; …	82.6633	23.64	3	3	65.51	16.97	2	2	165	20.1049	10.0522
P22626	Heterogeneous nuclear ribonucleoproteins A2/B1 OS=Homo sapiens GN=HNRNPA2B1 PE=1 SV=2 - [ROA2_HUMAN]	17.56	3.31012e+07	3.21815e+07	2	6	6	12	nucleotide binding; RNA binding; protein binding; DNA binding	nucleus; organelle lumen; spliceosomal complex; cytoplasm	metabolic process; regulation of biological process; transport	Pf00076	3181	[GO:0000166]; GO:0036094; GO:1901265; GO:0005488; GO:0097159; GO:1901363; GO:0003674 [GO:0000398]; GO:0000377; GO:0006397; GO:0000375; GO:0006396; GO:0016071; GO:0008380; GO:0010467; GO:0016070; GO:0043170; GO:0044260; GO:0090304; GO:0071704; GO:0044237; GO:0006139; GO:0008152; GO:0009987; GO:0006725; GO:0034641; GO:0044238; GO:0046483; GO:1901360; GO:0008150; GO:0006807 [GO:0003676]; GO:0097159;…	103.267	15.01	5	6	39.14	8.22	2	3	353	37.4067	8.95361
G3V0I6	OTU domain containing 4, isoform CRA_f OS=Homo sapiens GN=OTUD4 PE=4 SV=1 - [G3V0I6_HUMAN]	20.2	3.30763e+07	4.71572e+07	6	16	16	26	catalytic activity		metabolic process	Pf02338; Pf10275	54726	[GO:0003674] [GO:0004843]; GO:0019783; GO:0008234; GO:0070011; GO:0008233; GO:0016787; GO:0003824; GO:0003674 [GO:0005488]; GO:0003674 [GO:0005575] [GO:0006508]; GO:0019538; GO:0043170; GO:0044238; GO:0071704; GO:0008152; GO:0008150 [GO:0008150] [GO:0071108]; GO:0016579; GO:0070646; GO:0070647; GO:0006464; GO:0036211; GO:0044267; GO:0019538; GO:0043412; GO:0044260; GO:0043170; GO:0044238; GO:0044…	283.287	18.49	14	15	143.887	6.55	6	6	1114	123.968	6.7124
Q6PKG0	La-related protein 1 OS=Homo sapiens GN=LARP1 PE=1 SV=2 - [LARP1_HUMAN]	24.45	3.22242e+07	8.04754e+07	14	19	19	37	RNA binding		cell communication; metabolic process; regulation of biological process; response to stimulus	Pf05383	23367	[GO:0003723]; GO:0003676; GO:0097159; GO:1901363; GO:0005488; GO:0003674 [GO:0016239]; GO:0010508; GO:0010647; GO:0016236; GO:0016241; GO:0032109; GO:0006914; GO:0010506; GO:0031331; GO:0007154; GO:0010646; GO:0048522; GO:0009267; GO:0032107; GO:0080135; GO:0031667; GO:0032106; GO:0044248; GO:0031329; GO:0009896; GO:0031325; GO:0044763; GO:0050794; GO:0009987; GO:0048518; GO:0031669; GO:0033554; …	281.45	16.06	10	11	411.926	12.77	10	10	1096	123.434	8.82178
Q13243-3	Isoform SRP40-4 of Serine/arginine-rich splicing factor 5 OS=Homo sapiens GN=SRSF5 - [SRSF5_HUMAN]	7.43	3.16124e+07	82799818	4	1	2	4				Pf00076	6430	[GO:0003676]; GO:0097159; GO:1901363; GO:0005488; GO:0003674	59.07	7.43	2	2	45.56	3.35	1	1	269	30.8401	11.6636
P62854	40S ribosomal protein S26 OS=Homo sapiens GN=RPS26 PE=1 SV=3 - [RS26_HUMAN]	31.3	3.11316e+07	1.65237e+08	3	4	4	9	RNA binding; structural molecule activity; protein binding	cytoplasm; cytosol; ribosome	metabolic process; cell organization and biogenesis; transport; regulation of biological process	Pf01283	6231	[GO:0000184]; GO:0000956; GO:0006402; GO:0006401; GO:0016071; GO:0016070; GO:0034655; GO:0044265; GO:0044260; GO:0090304; GO:0006139; GO:0019439; GO:0044270; GO:0046700; GO:1901361; GO:0009057; GO:0044248; GO:0043170; GO:0044237; GO:0006725; GO:0034641; GO:0044238; GO:0046483; GO:1901360; GO:1901575; GO:0009056; GO:0071704; GO:0008152; GO:0009987; GO:0006807; GO:0008150 [GO:0003729]; GO:0003723; …	68.2833	20.87	3	3	92.7	31.3	3	3	115	13.0071	11.0044
Q13247-3	Isoform SRP55-3 of Serine/arginine-rich splicing factor 6 OS=Homo sapiens GN=SRSF6 - [SRSF6_HUMAN]	7.46	3.08685e+07	3.41091e+07	7	2	3	8				Pf00076; Pf08777	6431	[GO:0003676]; GO:0097159; GO:1901363; GO:0005488; GO:0003674	59.8267	7.46	3	3	94.2133	7.46	3	3	335	38.3956	11.0044
E7EQV9	Ribosomal protein L15 (Fragment) OS=Homo sapiens GN=RPL15 PE=3 SV=1 - [E7EQV9_HUMAN]	47.7	3.06006e+07	1.25892e+08	6	10	10	25	structural molecule activity	cytoplasm; ribosome	metabolic process	Pf00827	6138	[GO:0003735]; GO:0005198; GO:0003674 [GO:0005622]; GO:0044464; GO:0005575; GO:0005623 [GO:0005840]; GO:0030529; GO:0043232; GO:0044444; GO:0032991; GO:0044424; GO:0043228; GO:0043229; GO:0005737; GO:0005575; GO:0005622; GO:0044464; GO:0043226; GO:0005623 [GO:0006412]; GO:0010467; GO:0034645; GO:0044267; GO:0043170; GO:0009059; GO:0044249; GO:0044260; GO:0019538; GO:0071704; GO:1901576; GO:0009058…	221.254	33.33	6	7	252.32	32.76	6	8	174	20.4971	11.2827
P08670	Vimentin OS=Homo sapiens GN=VIM PE=1 SV=4 - [VIME_HUMAN]	43.56	3.03055e+07	7.34434e+07	11	17	17	28	RNA binding; catalytic activity; motor activity; structural molecule activity; protein binding	cytoplasm; cytosol; cytoskeleton; membrane; extracellular	cell organization and biogenesis; metabolic process; cell death; cellular component movement; cell communication; regulation of biological process; response to stimulus; cell differentiation; development	Pf00038; Pf01576; Pf04111; Pf04156; Pf04732; Pf05622; Pf10186	7431	[GO:0000226]; GO:0007010; GO:0007017; GO:0006996; GO:0044763; GO:0016043; GO:0009987; GO:0044699; GO:0071840; GO:0008150 [GO:0003725]; GO:0003723; GO:0003676; GO:0097159; GO:1901363; GO:0005488; GO:0003674 [GO:0003774]; GO:0017111; GO:0016462; GO:0016818; GO:0016817; GO:0016787; GO:0003824; GO:0003674 [GO:0005198]; GO:0003674 [GO:0005200]; GO:0005198; GO:0003674 [GO:0005212]; GO:0005198; GO:00036…	293.021	30.47	11	11	159.846	23.82	8	8	466	53.6191	5.12256
P62269	40S ribosomal protein S18 OS=Homo sapiens GN=RPS18 PE=1 SV=3 - [RS18_HUMAN]	47.37	2.95879e+07	4.12001e+08	3	9	9	18	RNA binding; structural molecule activity	cytoplasm; cytosol; ribosome	metabolic process; cell organization and biogenesis; transport	Pf00416	6222	[GO:0000184]; GO:0000956; GO:0006402; GO:0006401; GO:0016071; GO:0016070; GO:0034655; GO:0044265; GO:0044260; GO:0090304; GO:0006139; GO:0019439; GO:0044270; GO:0046700; GO:1901361; GO:0009057; GO:0044248; GO:0043170; GO:0044237; GO:0006725; GO:0034641; GO:0044238; GO:0046483; GO:1901360; GO:1901575; GO:0009056; GO:0071704; GO:0008152; GO:0009987; GO:0006807; GO:0008150 [GO:0003674] [GO:0003676];…	124.674	28.29	5	5	171.304	32.89	6	6	152	17.7079	10.9897
Q9UQ35	Serine/arginine repetitive matrix protein 2 OS=Homo sapiens GN=SRRM2 PE=1 SV=2 - [SRRM2_HUMAN]	18.31	2.9167e+07	2.27783e+08	9	33	33	77	RNA binding; protein binding	nucleus; spliceosomal complex; organelle lumen	metabolic process		23524	[GO:0000398]; GO:0000377; GO:0006397; GO:0000375; GO:0006396; GO:0016071; GO:0008380; GO:0010467; GO:0016070; GO:0043170; GO:0044260; GO:0090304; GO:0071704; GO:0044237; GO:0006139; GO:0008152; GO:0009987; GO:0006725; GO:0034641; GO:0044238; GO:0046483; GO:1901360; GO:0008150; GO:0006807 [GO:0003723]; GO:0003676; GO:0097159; GO:1901363; GO:0005488; GO:0003674 [GO:0005515]; GO:0005488; GO:0003674 …	383.49	11.12	17	17	855.696	12.06	20	22	2752	299.438	12.0591
P10599	Thioredoxin OS=Homo sapiens GN=TXN PE=1 SV=3 - [THIO_HUMAN]	65.71	2.89522e+07	2.1262e+08	3	4	4	16	protein binding; catalytic activity	extracellular; nucleus; organelle lumen; cytoplasm; mitochondrion; cytosol	metabolic process; regulation of biological process; transport; cellular component movement; cell communication; response to stimulus; cell proliferation; defense response; cellular homeostasis	Pf00085	7295	[GO:0000122]; GO:0006357; GO:0006366; GO:0045892; GO:0006355; GO:0006351; GO:0010629; GO:0051253; GO:2000113; GO:0010468; GO:2000112; GO:2001141; GO:0010467; GO:0032774; GO:0034645; GO:0010605; GO:0016070; GO:0045934; GO:0051252; GO:0010558; GO:0031327; GO:0060255; GO:0010556; GO:0031326; GO:0043170; GO:0009059; GO:0034654; GO:0044249; GO:0044260; GO:0009892; GO:0090304; GO:0006139; GO:0019219; G…	111.93	65.71	4	6	187.7	65.71	4	5	105	11.7297	4.91943
Q03393	6-pyruvoyl tetrahydrobiopterin synthase OS=Homo sapiens GN=PTS PE=1 SV=1 - [PTPS_HUMAN]	24.83	2.87753e+07	1.21456e+08	4	3	3	9	catalytic activity; protein binding; metal ion binding	cytoplasm; mitochondrion; cytosol	metabolic process; development; regulation of biological process	Pf01242	5805	[GO:0003874]; GO:0016838; GO:0016835; GO:0016829; GO:0003824; GO:0003674 [GO:0005737]; GO:0044424; GO:0005622; GO:0044464; GO:0005575; GO:0005623 [GO:0005739]; GO:0043231; GO:0044444; GO:0043227; GO:0043229; GO:0005737; GO:0044424; GO:0043226; GO:0005622; GO:0044464; GO:0005575; GO:0005623 [GO:0005829]; GO:0044444; GO:0005737; GO:0044424; GO:0005622; GO:0044464; GO:0005575; GO:0005623 [GO:0006520…	21.91	8.97	1	1	115.96	24.83	3	4	145	16.3752	6.68311
P52272-2	Isoform 2 of Heterogeneous nuclear ribonucleoprotein M OS=Homo sapiens GN=HNRNPM - [HNRPM_HUMAN]	35.17	2.75269e+07	5.01807e+08	2	25	25	53	nucleotide binding; RNA binding; protein binding	nucleus; organelle lumen; spliceosomal complex; membrane	metabolic process	Pf00076; Pf11532; Pf11608	4670	[GO:0000166]; GO:0036094; GO:1901265; GO:0005488; GO:0097159; GO:1901363; GO:0003674 [GO:0000380]; GO:0000398; GO:0000377; GO:0006397; GO:0000375; GO:0006396; GO:0016071; GO:0008380; GO:0010467; GO:0016070; GO:0043170; GO:0044260; GO:0090304; GO:0071704; GO:0044237; GO:0006139; GO:0008152; GO:0009987; GO:0006725; GO:0034641; GO:0044238; GO:0046483; GO:1901360; GO:0008150; GO:0006807 [GO:0000398];…	170.972	12.74	8	8	606.867	26.48	16	19	691	73.5724	8.82178
P62847-2	Isoform 2 of 40S ribosomal protein S24 OS=Homo sapiens GN=RPS24 - [RS24_HUMAN]	30.77	2.61664e+07	1.35267e+08	5	5	5	12	nucleotide binding; structural molecule activity; protein binding	nucleus; organelle lumen; cytoplasm; cytosol; ribosome	metabolic process; cell organization and biogenesis; transport	Pf01282	6229	[GO:0000166]; GO:0036094; GO:1901265; GO:0005488; GO:0097159; GO:1901363; GO:0003674 [GO:0000184]; GO:0000956; GO:0006402; GO:0006401; GO:0016071; GO:0016070; GO:0034655; GO:0044265; GO:0044260; GO:0090304; GO:0006139; GO:0019439; GO:0044270; GO:0046700; GO:1901361; GO:0009057; GO:0044248; GO:0043170; GO:0044237; GO:0006725; GO:0034641; GO:0044238; GO:0046483; GO:1901360; GO:1901575; GO:0009056; …	140.87	29.23	3	4	108.33	30	3	3	130	15.0592	10.8872
P11021	78 kDa glucose-regulated protein OS=Homo sapiens GN=HSPA5 PE=1 SV=2 - [GRP78_HUMAN]	42.51	2.60581e+07	1.06193e+09	1	20	22	60	nucleotide binding; metal ion binding; protein binding; catalytic activity; enzyme regulator activity	nucleus; cytoplasm; endoplasmic reticulum; organelle lumen; membrane; cytosol; cell surface	cell organization and biogenesis; transport; metabolic process; cell communication; regulation of biological process; response to stimulus; coagulation; development; cell death	Pf00012; Pf01968; Pf06723	3309	[GO:0000166]; GO:0036094; GO:1901265; GO:0005488; GO:0097159; GO:1901363; GO:0003674 [GO:0000902]; GO:0032989; GO:0009653; GO:0016043; GO:0044767; GO:0048869; GO:0032502; GO:0048856; GO:0071840; GO:0044699; GO:0044763; GO:0008150; GO:0009987 [GO:0002576]; GO:0006887; GO:0016192; GO:0032940; GO:0006810; GO:0044763; GO:0046903; GO:0051649; GO:0051234; GO:0009987; GO:0044699; GO:0044765; GO:0051641;…	408.67	22.17	12	12	944.155	37	19	24	654	72.2884	5.16064
O75531	Barrier-to-autointegration factor OS=Homo sapiens GN=BANF1 PE=1 SV=1 - [BAF_HUMAN]	68.54	2.57764e+07	3.21846e+07	1	6	6	9	DNA binding; protein binding	nucleus; organelle lumen; chromosome; cytoplasm; cytosol	cell organization and biogenesis; response to stimulus; metabolic process	Pf02961	8815	[GO:0000278]; GO:0007049; GO:0044763; GO:0009987; GO:0044699; GO:0008150 [GO:0003677]; GO:0003676; GO:0097159; GO:1901363; GO:0005488; GO:0003674 [GO:0005515]; GO:0005488; GO:0003674 [GO:0005634]; GO:0043231; GO:0043227; GO:0043229; GO:0043226; GO:0044424; GO:0005575; GO:0005622; GO:0044464; GO:0005623 [GO:0005654]; GO:0031981; GO:0044428; GO:0070013; GO:0005634; GO:0044446; GO:0043233; GO:004323…	134.13	68.54	6	6	45.9	17.98	1	1	89	10.052	6.0874
J3QLE5	Small nuclear ribonucleoprotein-associated protein N (Fragment) OS=Homo sapiens GN=SNRPN PE=4 SV=1 - [J3QLE5_HUMAN]	9.47	2.56067e+07	99282087	7	3	3	8		nucleus	response to stimulus	Pf01423		[GO:0005685]; GO:0030532; GO:0030529; GO:0044428; GO:0032991; GO:0044424; GO:0005634; GO:0044446; GO:0005575; GO:0005622; GO:0044464; GO:0043231; GO:0043229; GO:0044422; GO:0005623; GO:0043227; GO:0043226 [GO:0005686]; GO:0030532; GO:0030529; GO:0044428; GO:0032991; GO:0044424; GO:0005634; GO:0044446; GO:0005575; GO:0005622; GO:0044464; GO:0043231; GO:0043229; GO:0044422; GO:0005623; GO:0043227; …	33.27	8.88	2	2	49.8514	9.47	3	3	169	17.5353	9.99365
Q5JZB7	Spindlin family, member 2B OS=Homo sapiens GN=SPIN2B PE=4 SV=1 - [Q5JZB7_HUMAN]	29.94	2.55802e+07	9.49057e+07	1	1	3	11		nucleus	cell death; reproduction	Pf02513	474343	[GO:0005634]; GO:0043231; GO:0043227; GO:0043229; GO:0043226; GO:0044424; GO:0005575; GO:0005622; GO:0044464; GO:0005623 [GO:0006915]; GO:0012501; GO:0008219; GO:0016265; GO:0044763; GO:0044699; GO:0009987; GO:0008150 [GO:0007049]; GO:0044763; GO:0009987; GO:0044699; GO:0008150 [GO:0007276]; GO:0019953; GO:0044702; GO:0048609; GO:0000003; GO:0022414; GO:0044699; GO:0032504; GO:0008150; GO:0032501	196.528	29.94	3	5	135.87	29.94	3	3	157	17.5899	8.86572
P38646	Stress-70 protein, mitochondrial OS=Homo sapiens GN=HSPA9 PE=1 SV=2 - [GRP75_HUMAN]	50.37	2.46129e+07	5.92505e+08	5	28	28	70	nucleotide binding; protein binding	nucleus; organelle lumen; cytoplasm; mitochondrion; cell surface	cell organization and biogenesis; metabolic process; transport; cell death; regulation of biological process	Pf00012; Pf06723	3313	[GO:0000166]; GO:0036094; GO:1901265; GO:0005488; GO:0097159; GO:1901363; GO:0003674 [GO:0000902]; GO:0032989; GO:0009653; GO:0016043; GO:0044767; GO:0048869; GO:0032502; GO:0048856; GO:0071840; GO:0044699; GO:0044763; GO:0008150; GO:0009987 [GO:0005515]; GO:0005488; GO:0003674 [GO:0005524]; GO:0032550; GO:0032559; GO:0035639; GO:0001883; GO:0032549; GO:0030554; GO:0032555; GO:0043168; GO:1901265…	293.773	17.67	10	10	1088.65	34.17	18	26	679	73.6348	6.16357
P22087	rRNA 2'-O-methyltransferase fibrillarin OS=Homo sapiens GN=FBL PE=1 SV=2 - [FBRL_HUMAN]	26.48	2.41382e+07	4.10849e+07	2	9	9	19	RNA binding; catalytic activity; protein binding	nucleus; organelle lumen	metabolic process	Pf01135; Pf01269	2091	[GO:0001651]; GO:0044452; GO:0005730; GO:0044428; GO:0031981; GO:0043232; GO:0005634; GO:0044446; GO:0070013; GO:0043228; GO:0043229; GO:0043231; GO:0044422; GO:0044424; GO:0043233; GO:0043226; GO:0043227; GO:0005575; GO:0005622; GO:0044464; GO:0031974; GO:0005623 [GO:0001652]; GO:0044452; GO:0005730; GO:0044428; GO:0031981; GO:0043232; GO:0005634; GO:0044446; GO:0070013; GO:0043228; GO:0043229; …	158.04	21.5	6	6	133.61	15.89	6	6	321	33.7634	10.1841
P62979	Ubiquitin-40S ribosomal protein S27a OS=Homo sapiens GN=RPS27A PE=1 SV=2 - [RS27A_HUMAN]	51.28	2.4013e+07	8.67575e+08	27	10	10	30	structural molecule activity; protein binding; metal ion binding	nucleus; organelle lumen; cytoplasm; cytosol; ribosome; membrane; endosome	metabolic process; regulation of biological process; cell communication; response to stimulus; defense response; cell organization and biogenesis; transport; cell death; reproduction	Pf00240; Pf01599; Pf11976	6233	[GO:0000075]; GO:0022402; GO:0007049; GO:0044763; GO:0009987; GO:0044699; GO:0008150 [GO:0000080]; GO:0051318; GO:0051329; GO:0022403; GO:0051325; GO:0022402; GO:0007049; GO:0044763; GO:0009987; GO:0044699; GO:0008150 [GO:0000082]; GO:0044772; GO:0000278; GO:0044770; GO:0007049; GO:0022402; GO:0044763; GO:0009987; GO:0044699; GO:0008150 [GO:0000084]; GO:0051320; GO:0051329; GO:0022403; GO:0051325…	133.52	37.82	4	4	357.917	51.28	10	12	156	17.9535	9.64209
P62995-3	Isoform 3 of Transformer-2 protein homolog beta OS=Homo sapiens GN=TRA2B - [TRA2B_HUMAN]	34.04	2.37628e+07	47348585	4	7	7	14	nucleotide binding; RNA binding; protein binding	nucleus	response to stimulus; metabolic process; regulation of biological process	Pf00076; Pf08777	6434	[GO:0000166]; GO:0036094; GO:1901265; GO:0005488; GO:0097159; GO:1901363; GO:0003674 [GO:0000302]; GO:0006979; GO:1901700; GO:0006950; GO:0042221; GO:0050896; GO:0008150 [GO:0000375]; GO:0008380; GO:0006396; GO:0010467; GO:0016070; GO:0043170; GO:0044260; GO:0090304; GO:0071704; GO:0044237; GO:0006139; GO:0008152; GO:0009987; GO:0006725; GO:0034641; GO:0044238; GO:0046483; GO:1901360; GO:0008150;…	152.773	34.04	7	7	58.2933	14.89	2	3	188	21.9217	10.1548
G5E9W7	28S ribosomal protein S22, mitochondrial OS=Homo sapiens GN=MRPS22 PE=4 SV=1 - [G5E9W7_HUMAN]	34.48	2.29356e+07	6.89377e+07	7	9	9	21	structural molecule activity	cytoplasm; mitochondrion; organelle lumen; ribosome		Pf10245	56945	[GO:0003735]; GO:0005198; GO:0003674 [GO:0005739]; GO:0043231; GO:0044444; GO:0043227; GO:0043229; GO:0005737; GO:0044424; GO:0043226; GO:0005622; GO:0044464; GO:0005575; GO:0005623 [GO:0005761]; GO:0000313; GO:0005759; GO:0044429; GO:0005840; GO:0044422; GO:0070013; GO:0005739; GO:0044444; GO:0044446; GO:0030529; GO:0043232; GO:0005575; GO:0043226; GO:0043233; GO:0043231; GO:0005737; GO:0044424;…	146.957	21.94	6	6	210.45	31.35	8	8	319	36.7829	6.81494
P30050	60S ribosomal protein L12 OS=Homo sapiens GN=RPL12 PE=1 SV=1 - [RL12_HUMAN]	24.24	2.2458e+07	7.99803e+07	2	3	3	5	RNA binding; structural molecule activity; protein binding	cytoplasm; cytosol; ribosome	metabolic process; cell organization and biogenesis; transport	Pf00298; Pf03946	6136	[GO:0000184]; GO:0000956; GO:0006402; GO:0006401; GO:0016071; GO:0016070; GO:0034655; GO:0044265; GO:0044260; GO:0090304; GO:0006139; GO:0019439; GO:0044270; GO:0046700; GO:1901361; GO:0009057; GO:0044248; GO:0043170; GO:0044237; GO:0006725; GO:0034641; GO:0044238; GO:0046483; GO:1901360; GO:1901575; GO:0009056; GO:0071704; GO:0008152; GO:0009987; GO:0006807; GO:0008150 [GO:0003723]; GO:0003676; …	30.03	5.45	1	1	43.16	15.15	2	2	165	17.8075	9.42236
P35579	Myosin-9 OS=Homo sapiens GN=MYH9 PE=1 SV=4 - [MYH9_HUMAN]	21.84	2.17552e+07	6.68012e+07	2	10	33	60	catalytic activity; motor activity; nucleotide binding; protein binding; transporter activity	cytoskeleton; membrane; nucleus; cytoplasm; cytosol; mitochondrion; extracellular	cell organization and biogenesis; reproduction; cell differentiation; cell division; development; metabolic process; cellular component movement; cell communication; regulation of biological process; response to stimulus; transport	Pf00063; Pf01496; Pf01576; Pf02736; Pf03962; Pf04156; Pf05911; Pf06637; Pf07888; Pf09726; Pf09731; Pf11559; Pf12128	4627	[GO:0000146]; GO:0003774; GO:0017111; GO:0016462; GO:0016818; GO:0016817; GO:0016787; GO:0003824; GO:0003674 [GO:0000166]; GO:0036094; GO:1901265; GO:0005488; GO:0097159; GO:1901363; GO:0003674 [GO:0000212]; GO:0007051; GO:0048610; GO:0051321; GO:0000226; GO:0022402; GO:0071822; GO:0000003; GO:0009987; GO:0007049; GO:0007010; GO:0007017; GO:0044763; GO:0043933; GO:0008150; GO:0006996; GO:0044699;…	585.459	15.61	24	25	775.927	12.24	16	19	1960	226.392	5.60498
CON_00708398.1	SWISS-PROT:P02769 (Bos taurus) Bovine serum albumin precursor	34.76	2.15443e+07	1.21151e+09	11	18	18	43				Protein not found	Protein not found	Protein not found	187.58	18.95	9	10	560.736	34.76	18	22	607	69.2484	6.17627
P62906	60S ribosomal protein L10a OS=Homo sapiens GN=RPL10A PE=1 SV=2 - [RL10A_HUMAN]	45.62	2.13419e+07	1.48558e+08	1	9	9	25	RNA binding; structural molecule activity	cytoplasm; mitochondrion; cytosol; ribosome	metabolic process; cell organization and biogenesis; transport	Pf00687	4736	[GO:0000184]; GO:0000956; GO:0006402; GO:0006401; GO:0016071; GO:0016070; GO:0034655; GO:0044265; GO:0044260; GO:0090304; GO:0006139; GO:0019439; GO:0044270; GO:0046700; GO:1901361; GO:0009057; GO:0044248; GO:0043170; GO:0044237; GO:0006725; GO:0034641; GO:0044238; GO:0046483; GO:1901360; GO:1901575; GO:0009056; GO:0071704; GO:0008152; GO:0009987; GO:0006807; GO:0008150 [GO:0003723]; GO:0003676; …	78.5467	30.41	6	6	83.46	23.5	4	4	217	24.8155	9.93506
P35579-2	Isoform 2 of Myosin-9 OS=Homo sapiens GN=MYH9 - [MYH9_HUMAN]	21.27	2.09457e+07	6.68012e+07	2	1	24	40	catalytic activity; motor activity; nucleotide binding; protein binding; transporter activity	cytoplasm; membrane; cytoskeleton; mitochondrion	cell organization and biogenesis; transport	Pf00038; Pf00063; Pf00769; Pf01496; Pf01576; Pf02463; Pf04156; Pf05266; Pf05622; Pf05911; Pf06637; Pf07888; Pf09726; Pf09731; Pf11068; Pf11559; Pf12128	4627	[GO:0000226]; GO:0007010; GO:0007017; GO:0006996; GO:0044763; GO:0016043; GO:0009987; GO:0044699; GO:0071840; GO:0008150 [GO:0003774]; GO:0017111; GO:0016462; GO:0016818; GO:0016817; GO:0016787; GO:0003824; GO:0003674 [GO:0005524]; GO:0032550; GO:0032559; GO:0035639; GO:0001883; GO:0032549; GO:0030554; GO:0032555; GO:0043168; GO:1901265; GO:0001882; GO:0017076; GO:0032553; GO:0043167; GO:0097159;…	330.806	14.47	17	18	450.404	11.58	12	13	1382	159.764	5.97314
J3QLR8	28S ribosomal protein S23, mitochondrial OS=Homo sapiens GN=MRPS23 PE=4 SV=1 - [J3QLR8_HUMAN]	65.79	2.02593e+07	4.97048e+07	2	11	11	21	structural molecule activity	cytoplasm; ribosome	metabolic process	Pf10484		[GO:0003735]; GO:0005198; GO:0003674 [GO:0005840]; GO:0030529; GO:0043232; GO:0044444; GO:0032991; GO:0044424; GO:0043228; GO:0043229; GO:0005737; GO:0005575; GO:0005622; GO:0044464; GO:0043226; GO:0005623 [GO:0006412]; GO:0010467; GO:0034645; GO:0044267; GO:0043170; GO:0009059; GO:0044249; GO:0044260; GO:0019538; GO:0071704; GO:1901576; GO:0009058; GO:0044237; GO:0044238; GO:0008152; GO:0009987;…	115.705	42.11	8	8	77.6069	35.53	4	4	152	17.5064	9.62744
P48643	T-complex protein 1 subunit epsilon OS=Homo sapiens GN=CCT5 PE=1 SV=1 - [TCPE_HUMAN]	42.33	1.99331e+07	1.66802e+08	6	16	17	38	nucleotide binding; protein binding	nucleus; organelle lumen; cytoplasm; cytoskeleton; cytosol	metabolic process; reproduction; response to stimulus	Pf00118	22948	[GO:0000166]; GO:0036094; GO:1901265; GO:0005488; GO:0097159; GO:1901363; GO:0003674 [GO:0002199]; GO:0043234; GO:0032991; GO:0005575 [GO:0005524]; GO:0032550; GO:0032559; GO:0035639; GO:0001883; GO:0032549; GO:0030554; GO:0032555; GO:0043168; GO:1901265; GO:0001882; GO:0017076; GO:0032553; GO:0043167; GO:0097159; GO:1901363; GO:0036094; GO:0097367; GO:0000166; GO:0005488; GO:0003674 [GO:0005730]…	58.0067	14.97	6	8	445.458	38.26	13	14	541	59.6328	5.65576
H0YMZ1	Proteasome subunit alpha type (Fragment) OS=Homo sapiens GN=PSMA4 PE=3 SV=1 - [H0YMZ1_HUMAN]	28.05	1.98603e+07	8.71261e+07	12	5	5	14	catalytic activity	proteasome; cytoplasm; nucleus	metabolic process	Pf00227; Pf10584		[GO:0000502]; GO:0043234; GO:0044424; GO:0032991; GO:0005622; GO:0044464; GO:0005575; GO:0005623 [GO:0000932]; GO:0035770; GO:0044444; GO:0030529; GO:0043232; GO:0005737; GO:0044424; GO:0032991; GO:0043228; GO:0043229; GO:0005622; GO:0044464; GO:0005575; GO:0043226; GO:0005623 [GO:0004175]; GO:0070011; GO:0008233; GO:0016787; GO:0003824; GO:0003674 [GO:0004298]; GO:0004175; GO:0070003; GO:0070011…	107.44	28.05	5	5	112.28	18.1	4	4	221	24.5674	6.771
P27348	14-3-3 protein theta OS=Homo sapiens GN=YWHAQ PE=1 SV=1 - [1433T_HUMAN]	30.61	1.97808e+07	1.53322e+08	12	4	5	9	protein binding	cytoplasm; cytosol; membrane; extracellular	transport; cell death; cell communication; regulation of biological process; response to stimulus; metabolic process; cell organization and biogenesis	Protein not found	Protein not found	Protein not found	22.72	3.27	1	1	102.032	18.78	3	3	245	27.7468	4.77979
P63104	14-3-3 protein zeta/delta OS=Homo sapiens GN=YWHAZ PE=1 SV=1 - [1433Z_HUMAN]	20	1.97808e+07	221410668	17	2	3	7	catalytic activity; protein binding	nucleus; organelle lumen; cytoplasm; mitochondrion; cytosol; cytoskeleton; membrane; extracellular	cell communication; defense response; response to stimulus; transport; cell organization and biogenesis; cell death; regulation of biological process; coagulation; metabolic process	Protein not found	Protein not found	Protein not found	22.72	3.27	1	1	60.8944	8.16	2	2	245	27.7277	4.79248
P31946-2	Isoform Short of 14-3-3 protein beta/alpha OS=Homo sapiens GN=YWHAB - [1433B_HUMAN]	15.16	1.97808e+07	380066402	13	1	2	4	protein binding			Pf00244	7529	[GO:0019904]; GO:0005515; GO:0005488; GO:0003674	22.72	3.28	1	1	40.71	3.28	1	1	244	27.8327	4.83057
P61981	14-3-3 protein gamma OS=Homo sapiens GN=YWHAG PE=1 SV=2 - [1433G_HUMAN]	30.36	1.97808e+07	1.45599e+08	11	5	6	10	protein binding; enzyme regulator activity	cytoplasm; cytosol; membrane; extracellular	metabolic process; regulation of biological process; transport; cell death; cell communication; response to stimulus; cell differentiation; development; cell organization and biogenesis	Pf00244	7532	[GO:0000086]; GO:0044772; GO:0000278; GO:0044770; GO:0007049; GO:0022402; GO:0044763; GO:0009987; GO:0044699; GO:0008150 [GO:0000278]; GO:0007049; GO:0044763; GO:0009987; GO:0044699; GO:0008150 [GO:0005080]; GO:0019901; GO:0019900; GO:0019899; GO:0005515; GO:0005488; GO:0003674 [GO:0005159]; GO:0005102; GO:0005515; GO:0005488; GO:0003674 [GO:0005515]; GO:0005488; GO:0003674 [GO:0005737]; GO:00444…	22.72	3.24	1	1	165.762	28.34	4	4	247	28.2849	4.89404
J3KTA4	Probable ATP-dependent RNA helicase DDX5 OS=Homo sapiens GN=DDX5 PE=3 SV=1 - [J3KTA4_HUMAN]	38.76	1.96559e+07	1.01051e+08	9	17	22	41	nucleotide binding; catalytic activity; protein binding; RNA binding	nucleus; organelle lumen; spliceosomal complex	metabolic process; regulation of biological process; development; cell growth; cell communication; response to stimulus; cell differentiation; cell death	Pf00270; Pf00271; Pf08061	1655	[GO:0000122]; GO:0006357; GO:0006366; GO:0045892; GO:0006355; GO:0006351; GO:0010629; GO:0051253; GO:2000113; GO:0010468; GO:2000112; GO:2001141; GO:0010467; GO:0032774; GO:0034645; GO:0010605; GO:0016070; GO:0045934; GO:0051252; GO:0010558; GO:0031327; GO:0060255; GO:0010556; GO:0031326; GO:0043170; GO:0009059; GO:0034654; GO:0044249; GO:0044260; GO:0009892; GO:0090304; GO:0006139; GO:0019219; G…	225.88	21.34	11	11	291.237	27.69	14	15	614	69.0438	8.85107
P19105	Myosin regulatory light chain 12A OS=Homo sapiens GN=MYL12A PE=1 SV=2 - [ML12A_HUMAN]	12.28	1.94978e+07	1.37669e+08	3	2	2	4	metal ion binding; protein binding	cytoskeleton; cytoplasm	cell organization and biogenesis; regulation of biological process; transport	Pf00036	10627	[GO:0001725]; GO:0032432; GO:0042641; GO:0015629; GO:0044430; GO:0005856; GO:0044446; GO:0043232; GO:0043229; GO:0044422; GO:0044424; GO:0043228; GO:0043226; GO:0005575; GO:0005622; GO:0044464; GO:0005623 [GO:0005509]; GO:0046872; GO:0043169; GO:0043167; GO:0005488; GO:0003674 [GO:0005515]; GO:0005488; GO:0003674 [GO:0008360]; GO:0022604; GO:0065008; GO:0000902; GO:0022603; GO:0050794; GO:0051128…	66.83	12.28	2	2	44.6	5.85	1	1	171	19.7815	4.80518
P10412	Histone H1.4 OS=Homo sapiens GN=HIST1H1E PE=1 SV=2 - [H14_HUMAN]	15.07	1.9205e+07	0	2	1	2	4	DNA binding; protein binding	chromosome; nucleus	cell organization and biogenesis; metabolic process	Pf00538	3008	[GO:0000786]; GO:0000785; GO:0044427; GO:0044815; GO:1990104; GO:0005694; GO:0044446; GO:0032993; GO:0043234; GO:0043232; GO:0043229; GO:0044422; GO:0044424; GO:0032991; GO:0043228; GO:0043226; GO:0005575; GO:0005622; GO:0044464; GO:0005623 [GO:0003677]; GO:0003676; GO:0097159; GO:1901363; GO:0005488; GO:0003674 [GO:0005515]; GO:0005488; GO:0003674 [GO:0005634]; GO:0043231; GO:0043227; GO:0043229…	95.43	15.07	2	4					219	21.852	11.0337
Q92841-1	Isoform 2 of Probable ATP-dependent RNA helicase DDX17 OS=Homo sapiens GN=DDX17 - [DDX17_HUMAN]	34.46	1.88083e+07	7.41814e+07	6	14	19	30	RNA binding; catalytic activity; protein binding; nucleotide binding	nucleus; organelle lumen	metabolic process; cell communication; regulation of biological process; response to stimulus; cell differentiation; development	Pf00270; Pf00271	10521	[GO:0003676]; GO:0097159; GO:1901363; GO:0005488; GO:0003674 [GO:0003713]; GO:0003712; GO:0000989; GO:0000988; GO:0003674 [GO:0003723]; GO:0003676; GO:0097159; GO:1901363; GO:0005488; GO:0003674 [GO:0003724]; GO:0004386; GO:0017111; GO:0016462; GO:0016818; GO:0016817; GO:0016787; GO:0003824; GO:0003674 [GO:0004386]; GO:0017111; GO:0016462; GO:0016818; GO:0016817; GO:0016787; GO:0003824; GO:000367…	166.865	18.77	10	10	172.502	18.77	9	9	650	72.326	8.5874
P16989-3	Isoform 3 of DNA-binding protein A OS=Homo sapiens GN=CSDA - [DBPA_HUMAN]	19.3	1.87562e+07	7.03211e+07	5	1	6	13	DNA binding		metabolic process; regulation of biological process	Pf00313	8531	[GO:0003677]; GO:0003676; GO:0097159; GO:1901363; GO:0005488; GO:0003674 [GO:0006355]; GO:0006351; GO:0010468; GO:2000112; GO:2001141; GO:0010467; GO:0032774; GO:0034645; GO:0060255; GO:0010556; GO:0031326; GO:0051252; GO:0043170; GO:0009059; GO:0016070; GO:0034654; GO:0044249; GO:0044260; GO:0019222; GO:0009889; GO:0031323; GO:0019219; GO:0071704; GO:1901576; GO:0090304; GO:0006139; GO:0018130; …	102.057	9.36	3	3	116.84	14.04	3	4	342	36.9986	9.94971
Q70IA6	MOB kinase activator 2 OS=Homo sapiens GN=MOB2 PE=1 SV=1 - [MOB2_HUMAN]	11.81	1.81469e+07	1.27025e+08	3	4	4	8	metal ion binding	nucleus; organelle lumen; cytoplasm		Pf03637	81532	[GO:0005634]; GO:0043231; GO:0043227; GO:0043229; GO:0043226; GO:0044424; GO:0005575; GO:0005622; GO:0044464; GO:0005623 [GO:0005730]; GO:0031981; GO:0043232; GO:0044428; GO:0070013; GO:0043228; GO:0043229; GO:0005634; GO:0044446; GO:0043233; GO:0043226; GO:0044424; GO:0043231; GO:0044422; GO:0031974; GO:0005575; GO:0005622; GO:0044464; GO:0043227; GO:0005623 [GO:0005737]; GO:0044424; GO:0005622;…	23.94	5.91	1	1	108.177	11.81	4	4	237	26.9093	6.78564
Q9NZI8	Insulin-like growth factor 2 mRNA-binding protein 1 OS=Homo sapiens GN=IGF2BP1 PE=1 SV=2 - [IF2B1_HUMAN]	20.97	1.7357e+07	1.02992e+08	2	7	9	18	nucleotide binding; RNA binding; protein binding; translation regulator activity	nucleus; organelle lumen; cytoplasm; cytosol; membrane	metabolic process; regulation of biological process; transport; response to stimulus	Pf00013; Pf00076	10642	[GO:0000166]; GO:0036094; GO:1901265; GO:0005488; GO:0097159; GO:1901363; GO:0003674 [GO:0003676]; GO:0097159; GO:1901363; GO:0005488; GO:0003674 [GO:0003723]; GO:0003676; GO:0097159; GO:1901363; GO:0005488; GO:0003674 [GO:0003729]; GO:0003723; GO:0003676; GO:0097159; GO:1901363; GO:0005488; GO:0003674 [GO:0003730]; GO:0003729; GO:0003723; GO:0003676; GO:0097159; GO:1901363; GO:0005488; GO:000367…	330.17	10.57	4	5	129.28	8.84	4	5	577	63.4412	9.20264
J3QR09	Ribosomal protein L19 OS=Homo sapiens GN=RPL19 PE=3 SV=1 - [J3QR09_HUMAN]	25.91	1.70618e+07	8.52649e+07	4	8	8	12	structural molecule activity	cytoplasm; ribosome	metabolic process	Pf01280		[GO:0003735]; GO:0005198; GO:0003674 [GO:0005622]; GO:0044464; GO:0005575; GO:0005623 [GO:0005840]; GO:0030529; GO:0043232; GO:0044444; GO:0032991; GO:0044424; GO:0043228; GO:0043229; GO:0005737; GO:0005575; GO:0005622; GO:0044464; GO:0043226; GO:0005623 [GO:0006412]; GO:0010467; GO:0034645; GO:0044267; GO:0043170; GO:0009059; GO:0044249; GO:0044260; GO:0019538; GO:0071704; GO:1901576; GO:0009058…	89.23	9.33	2	2	163.06	13.99	3	4	193	23.1201	11.4731
H3BR27	RNA-binding motif protein, X chromosome, N-terminally processed OS=Homo sapiens GN=RBMX PE=4 SV=1 - [H3BR27_HUMAN]	62.82	1.69722e+07	0	10	6	6	8	nucleotide binding			Pf00076		[GO:0000166]; GO:0036094; GO:1901265; GO:0005488; GO:0097159; GO:1901363; GO:0003674 [GO:0003676]; GO:0097159; GO:1901363; GO:0005488; GO:0003674	191.573	62.82	6	6					78	8.60437	5.49072
Q07666-3	Isoform 3 of KH domain-containing, RNA-binding, signal transduction-associated protein 1 OS=Homo sapiens GN=KHDRBS1 - [KHDR1_HUMAN]	7.67	1.69182e+07	6.66558e+07	4	2	2	3	DNA binding; RNA binding; signal transducer activity; protein binding; transporter activity; transcription regulator activity	nucleus; cytoplasm; membrane	metabolic process; transport; regulation of biological process; cell communication; response to stimulus; cell proliferation; cell organization and biogenesis		10657	[GO:0000086]; GO:0044772; GO:0000278; GO:0044770; GO:0007049; GO:0022402; GO:0044763; GO:0009987; GO:0044699; GO:0008150 [GO:0000278]; GO:0007049; GO:0044763; GO:0009987; GO:0044699; GO:0008150 [GO:0003674] [GO:0003676]; GO:0097159; GO:1901363; GO:0005488; GO:0003674 [GO:0003677]; GO:0003676; GO:0097159; GO:1901363; GO:0005488; GO:0003674 [GO:0003723]; GO:0003676; GO:0097159; GO:1901363; GO:00054…	36.16	7.67	2	2	22.4	2.48	1	1	404	43.9999	7.28369
Q9Y399	28S ribosomal protein S2, mitochondrial OS=Homo sapiens GN=MRPS2 PE=1 SV=1 - [RT02_HUMAN]	20.95	1.6814e+07	5.70451e+07	2	4	4	10	structural molecule activity	cytoplasm; mitochondrion; ribosome	metabolic process	Pf00318	51116	[GO:0003735]; GO:0005198; GO:0003674 [GO:0005622]; GO:0044464; GO:0005575; GO:0005623 [GO:0005739]; GO:0043231; GO:0044444; GO:0043227; GO:0043229; GO:0005737; GO:0044424; GO:0043226; GO:0005622; GO:0044464; GO:0005575; GO:0005623 [GO:0005840]; GO:0030529; GO:0043232; GO:0044444; GO:0032991; GO:0044424; GO:0043228; GO:0043229; GO:0005737; GO:0005575; GO:0005622; GO:0044464; GO:0043226; GO:0005623…	47.46	2.7	1	1	195.21	10.14	2	4	296	33.2281	9.26123
P62304	Small nuclear ribonucleoprotein E OS=Homo sapiens GN=SNRPE PE=1 SV=1 - [RUXE_HUMAN]	29.35	1.67546e+07	6.32967e+07	2	3	3	4	RNA binding; protein binding	nucleus; organelle lumen; spliceosomal complex; cytoplasm; cytosol	cell organization and biogenesis; metabolic process	Pf01423	6635	[GO:0000245]; GO:0000398; GO:0022618; GO:0000377; GO:0006397; GO:0022613; GO:0034622; GO:0071826; GO:0000375; GO:0006396; GO:0016071; GO:0044085; GO:0065003; GO:0043933; GO:0008380; GO:0010467; GO:0016070; GO:0071840; GO:0022607; GO:0016043; GO:0043170; GO:0044260; GO:0090304; GO:0008150; GO:0071704; GO:0044237; GO:0006139; GO:0008152; GO:0009987; GO:0006725; GO:0034641; GO:0044238; GO:0046483; G…	40.83	25	2	2	36.21	17.39	1	1	92	10.7966	9.43701
Q5SWX8	Protein odr-4 homolog OS=Homo sapiens GN=ODR4 PE=2 SV=1 - [ODR4_HUMAN]	25.55	1.67064e+07	7.32099e+07	4	10	10	22	metal ion binding; catalytic activity	membrane	metabolic process		54953	[GO:0008270]; GO:0046914; GO:0046872; GO:0043169; GO:0043167; GO:0005488; GO:0003674 [GO:0016020]; GO:0005575 [GO:0016021]; GO:0031224; GO:0044425; GO:0005575; GO:0016020 [GO:0016491]; GO:0003824; GO:0003674 [GO:0055114]; GO:0044710; GO:0008152; GO:0008150	165.89	14.54	4	5	436.69	22.47	8	10	454	51.0708	5.92236
Q9BUJ2-3	Isoform 3 of Heterogeneous nuclear ribonucleoprotein U-like protein 1 OS=Homo sapiens GN=HNRNPUL1 - [HNRL1_HUMAN]	24.47	1.65656e+07	2.89135e+07	5	11	11	17	RNA binding; protein binding	nucleus; organelle lumen	metabolic process; regulation of biological process; response to stimulus	Pf00622; Pf02037	11100	[GO:0000398]; GO:0000377; GO:0006397; GO:0000375; GO:0006396; GO:0016071; GO:0008380; GO:0010467; GO:0016070; GO:0043170; GO:0044260; GO:0090304; GO:0071704; GO:0044237; GO:0006139; GO:0008152; GO:0009987; GO:0006725; GO:0034641; GO:0044238; GO:0046483; GO:1901360; GO:0008150; GO:0006807 [GO:0003676]; GO:0097159; GO:1901363; GO:0005488; GO:0003674 [GO:0003723]; GO:0003676; GO:0097159; GO:1901363;…	191.507	15.96	6	6	147.31	8.11	5	5	752	84.4472	9.14404
Q99865	Spindlin-2A OS=Homo sapiens GN=SPIN2A PE=1 SV=3 - [SPI2A_HUMAN]	25.19	1.65001e+07	9.38418e+07	3	2	4	9			reproduction	Pf02513	54466	[GO:0003674] [GO:0005575] [GO:0007049]; GO:0044763; GO:0009987; GO:0044699; GO:0008150 [GO:0007276]; GO:0019953; GO:0044702; GO:0048609; GO:0000003; GO:0022414; GO:0044699; GO:0032504; GO:0008150; GO:0032501	64.78	18.22	3	3	110.367	18.6	3	3	258	29.1698	7.2251
P06748-2	Isoform 2 of Nucleophosmin OS=Homo sapiens GN=NPM1 - [NPM_HUMAN]	34.72	1.64322e+07	3.05016e+07	4	6	6	16	RNA binding; enzyme regulator activity; protein binding	nucleus; organelle lumen; cytoplasm; cytoskeleton; cytosol	metabolic process; response to stimulus; cell organization and biogenesis; transport; cell communication; regulation of biological process; cell proliferation; cell death	Pf03066	4869	[GO:0003676]; GO:0097159; GO:1901363; GO:0005488; GO:0003674 [GO:0003713]; GO:0003712; GO:0000989; GO:0000988; GO:0003674 [GO:0003723]; GO:0003676; GO:0097159; GO:1901363; GO:0005488; GO:0003674 [GO:0004860]; GO:0019210; GO:0019887; GO:0004857; GO:0019207; GO:0030234; GO:0003674 [GO:0005515]; GO:0005488; GO:0003674 [GO:0005634]; GO:0043231; GO:0043227; GO:0043229; GO:0043226; GO:0044424; GO:00055…	189.36	21.51	4	5	98.44	23.77	3	3	265	29.4462	4.61475
P24928	DNA-directed RNA polymerase II subunit RPB1 OS=Homo sapiens GN=POLR2A PE=1 SV=2 - [RPB1_HUMAN]	23.55	1.57004e+07	8.2379e+07	2	34	34	64	catalytic activity; DNA binding; protein binding; metal ion binding	nucleus; organelle lumen	metabolic process; response to stimulus; regulation of biological process	Pf00623; Pf04983; Pf04990; Pf04992; Pf04997; Pf04998; Pf05000	5430	[GO:0000398]; GO:0000377; GO:0006397; GO:0000375; GO:0006396; GO:0016071; GO:0008380; GO:0010467; GO:0016070; GO:0043170; GO:0044260; GO:0090304; GO:0071704; GO:0044237; GO:0006139; GO:0008152; GO:0009987; GO:0006725; GO:0034641; GO:0044238; GO:0046483; GO:1901360; GO:0008150; GO:0006807 [GO:0001055]; GO:0003899; GO:0034062; GO:0016779; GO:0016772; GO:0016740; GO:0003824; GO:0003674 [GO:0001172];…	230.457	8.02	11	12	598.465	17.06	22	22	1970	217.039	7.37158
P31153	S-adenosylmethionine synthase isoform type-2 OS=Homo sapiens GN=MAT2A PE=1 SV=1 - [METK2_HUMAN]	25.82	1.56687e+07	7.48122e+07	3	11	11	22	nucleotide binding; catalytic activity; protein binding; metal ion binding	cytoplasm; cytosol	metabolic process; response to stimulus	Pf00438; Pf02772; Pf02773	4144	[GO:0000096]; GO:0006520; GO:0006790; GO:0019752; GO:0044238; GO:1901564; GO:0044237; GO:0043436; GO:0008152; GO:0006807; GO:0071704; GO:0009987; GO:0006082; GO:0008150; GO:0044281; GO:0044710 [GO:0000166]; GO:0036094; GO:1901265; GO:0005488; GO:0097159; GO:1901363; GO:0003674 [GO:0004478]; GO:0016765; GO:0016740; GO:0003824; GO:0003674 [GO:0005515]; GO:0005488; GO:0003674 [GO:0005524]; GO:003255…	137.203	16.46	6	6	241.837	20.25	7	8	395	43.6333	6.48096
Q9Y2R9	28S ribosomal protein S7, mitochondrial OS=Homo sapiens GN=MRPS7 PE=1 SV=2 - [RT07_HUMAN]	43.39	1.56259e+07	7.22367e+07	5	8	8	18	RNA binding; structural molecule activity	cytoplasm; mitochondrion; ribosome; cytosol	metabolic process	Pf00177	51081	[GO:0003723]; GO:0003676; GO:0097159; GO:1901363; GO:0005488; GO:0003674 [GO:0003735]; GO:0005198; GO:0003674 [GO:0005622]; GO:0044464; GO:0005575; GO:0005623 [GO:0005739]; GO:0043231; GO:0044444; GO:0043227; GO:0043229; GO:0005737; GO:0044424; GO:0043226; GO:0005622; GO:0044464; GO:0005575; GO:0005623 [GO:0005840]; GO:0030529; GO:0043232; GO:0044444; GO:0032991; GO:0044424; GO:0043228; GO:004322…	166.373	32.64	6	6	119.46	21.9	4	5	242	28.116	9.99365
Q9NR30-2	Isoform 2 of Nucleolar RNA helicase 2 OS=Homo sapiens GN=DDX21 - [DDX21_HUMAN]	31.05	1.56158e+07	9.22479e+07	2	17	19	38	RNA binding; catalytic activity; nucleotide binding	nucleus; organelle lumen	response to stimulus	Pf00270; Pf00271; Pf08152	9188	[GO:0003676]; GO:0097159; GO:1901363; GO:0005488; GO:0003674 [GO:0003723]; GO:0003676; GO:0097159; GO:1901363; GO:0005488; GO:0003674 [GO:0003725]; GO:0003723; GO:0003676; GO:0097159; GO:1901363; GO:0005488; GO:0003674 [GO:0004004]; GO:0003724; GO:0008026; GO:0008186; GO:0004386; GO:0042623; GO:0070035; GO:0017111; GO:0016887; GO:0016462; GO:0016818; GO:0016817; GO:0016787; GO:0003824; GO:0003674…	211.249	17.9	11	11	265.04	25.59	13	14	715	79.6074	9.37842
Q9UHV9	Prefoldin subunit 2 OS=Homo sapiens GN=PFDN2 PE=1 SV=1 - [PFD2_HUMAN]	22.08	1.54795e+07	4.95502e+07	1	3	3	8	protein binding	nucleus; cytoplasm; mitochondrion	metabolic process	Pf01920	5202	[GO:0005515]; GO:0005488; GO:0003674 [GO:0005634]; GO:0043231; GO:0043227; GO:0043229; GO:0043226; GO:0044424; GO:0005575; GO:0005622; GO:0044464; GO:0005623 [GO:0005737]; GO:0044424; GO:0005622; GO:0044464; GO:0005575; GO:0005623 [GO:0005739]; GO:0043231; GO:0044444; GO:0043227; GO:0043229; GO:0005737; GO:0044424; GO:0043226; GO:0005622; GO:0044464; GO:0005575; GO:0005623 [GO:0006457]; GO:004426…	100.743	22.08	3	4	113.42	16.88	2	2	154	16.6376	6.58057
Q13185	Chromobox protein homolog 3 OS=Homo sapiens GN=CBX3 PE=1 SV=4 - [CBX3_HUMAN]	15.85	1.54723e+07	0	3	2	2	2	protein binding	chromosome; nucleus; membrane; organelle lumen; cytoskeleton	cell organization and biogenesis; metabolic process; regulation of biological process	Pf00385; Pf01393	11335	[GO:0000779]; GO:0000775; GO:0000793; GO:0032993; GO:0044427; GO:0005694; GO:0032991; GO:0044446; GO:0043232; GO:0005575; GO:0043229; GO:0044422; GO:0044424; GO:0043228; GO:0043226; GO:0005622; GO:0044464; GO:0005623 [GO:0000785]; GO:0044427; GO:0005694; GO:0044446; GO:0043232; GO:0043229; GO:0044422; GO:0044424; GO:0043228; GO:0043226; GO:0005575; GO:0005622; GO:0044464; GO:0005623 [GO:0005515];…	32.07	7.1	1	1	20.52	8.74	1	1	183	20.7984	5.32568
P49411	Elongation factor Tu, mitochondrial OS=Homo sapiens GN=TUFM PE=1 SV=2 - [EFTU_HUMAN]	65.04	1.51606e+07	380413565	2	23	23	46	nucleotide binding; RNA binding; catalytic activity	cytoplasm; mitochondrion; organelle lumen	metabolic process	Pf00009; Pf03143; Pf03144	7284	[GO:0000166]; GO:0036094; GO:1901265; GO:0005488; GO:0097159; GO:1901363; GO:0003674 [GO:0003746]; GO:0008135; GO:0003723; GO:0003676; GO:0097159; GO:1901363; GO:0005488; GO:0003674 [GO:0003924]; GO:0017111; GO:0016462; GO:0016818; GO:0016817; GO:0016787; GO:0003824; GO:0003674 [GO:0005525]; GO:0032550; GO:0032561; GO:0035639; GO:0001883; GO:0032549; GO:0019001; GO:0032555; GO:0043168; GO:1901265…	138.1	11.95	3	4	533.245	36.06	13	16	452	49.5102	7.60596
P16403	Histone H1.2 OS=Homo sapiens GN=HIST1H1C PE=1 SV=2 - [H12_HUMAN]	13.62	1.51234e+07	0	2	1	2	3	DNA binding	chromosome; nucleus	cell organization and biogenesis; metabolic process	Pf00538	3006	[GO:0000786]; GO:0000785; GO:0044427; GO:0044815; GO:1990104; GO:0005694; GO:0044446; GO:0032993; GO:0043234; GO:0043232; GO:0043229; GO:0044422; GO:0044424; GO:0032991; GO:0043228; GO:0043226; GO:0005575; GO:0005622; GO:0044464; GO:0005623 [GO:0003677]; GO:0003676; GO:0097159; GO:1901363; GO:0005488; GO:0003674 [GO:0005634]; GO:0043231; GO:0043227; GO:0043229; GO:0043226; GO:0044424; GO:0005575;…	63.36	13.62	2	3					213	21.3517	10.9312
P04264	Keratin, type II cytoskeletal 1 OS=Homo sapiens GN=KRT1 PE=1 SV=6 - [K2C1_HUMAN]	44.72	1.50846e+07	4.0195e+09	11	27	29	69	catalytic activity; motor activity; receptor activity; structural molecule activity; protein binding; transporter activity	cytoskeleton; membrane	defense response; metabolic process; regulation of biological process; response to stimulus; development; transport; coagulation	Pf00038; Pf01496; Pf01576; Pf12128	3848	[GO:0001867]; GO:0006956; GO:0045087; GO:0002252; GO:0002253; GO:0006959; GO:0072376; GO:0006952; GO:0006955; GO:0002376; GO:0050778; GO:0019538; GO:0044699; GO:0050896; GO:0006950; GO:0008150; GO:0002684; GO:0048584; GO:0050776; GO:0043170; GO:0044238; GO:0002682; GO:0048518; GO:0048583; GO:0071704; GO:0008152; GO:0050789; GO:0065007 [GO:0003774]; GO:0017111; GO:0016462; GO:0016818; GO:0016817; …	262.23	11.18	5	5	1835.67	43.32	27	47	644	65.999	8.11865
Q96AV8-3	Isoform 3 of Transcription factor E2F7 OS=Homo sapiens GN=E2F7 - [E2F7_HUMAN]	16.76	1.505e+07	4.57627e+07	7	12	12	25				Pf02319			192.457	7.82	6	6	436.223	15.53	11	12	895	98.2917	8.1626
P62937	Peptidyl-prolyl cis-trans isomerase A OS=Homo sapiens GN=PPIA PE=1 SV=2 - [PPIA_HUMAN]	58.79	1.50294e+07	1.03256e+08	7	8	8	24	catalytic activity; protein binding	extracellular; nucleus; cytoplasm; cytosol	metabolic process; transport; coagulation; response to stimulus; cell organization and biogenesis; reproduction; regulation of biological process; cellular component movement	Pf00160	5478	[GO:0000413]; GO:0018208; GO:0018193; GO:0006464; GO:0036211; GO:0044267; GO:0019538; GO:0043412; GO:0044260; GO:0043170; GO:0044238; GO:0044237; GO:0071704; GO:0008152; GO:0009987; GO:0008150 [GO:0002576]; GO:0006887; GO:0016192; GO:0032940; GO:0006810; GO:0044763; GO:0046903; GO:0051649; GO:0051234; GO:0009987; GO:0044699; GO:0044765; GO:0051641; GO:0008150; GO:0051179 [GO:0003755]; GO:0016859;…	150.569	49.09	6	7	260.61	43.64	6	8	165	18.0009	7.81104
P49327	Fatty acid synthase OS=Homo sapiens GN=FASN PE=1 SV=3 - [FAS_HUMAN]	29.75	1.47598e+07	1.79975e+08	2	48	48	75	nucleotide binding; catalytic activity; protein binding; metal ion binding	cytoplasm; mitochondrion; Golgi; cytosol; membrane	metabolic process; regulation of biological process; response to stimulus	Pf00106; Pf00107; Pf00108; Pf00109; Pf00698; Pf00975; Pf02801; Pf08659	2194	[GO:0000166]; GO:0036094; GO:1901265; GO:0005488; GO:0097159; GO:1901363; GO:0003674 [GO:0003824]; GO:0003674 [GO:0004312]; GO:0016747; GO:0016746; GO:0016740; GO:0003824; GO:0003674 [GO:0004313]; GO:0004312; GO:0016418; GO:0016747; GO:0016407; GO:0016417; GO:0016746; GO:0016740; GO:0003824; GO:0003674 [GO:0004314]; GO:0004312; GO:0016419; GO:0016747; GO:0016417; GO:0016420; GO:0016746; GO:001674…	346.475	7.85	12	12	1254.55	24.01	36	36	2511	273.254	6.44287
Q9Y2Q9	28S ribosomal protein S28, mitochondrial OS=Homo sapiens GN=MRPS28 PE=1 SV=1 - [RT28_HUMAN]	45.45	1.44859e+07	6.32183e+07	9	6	6	10		cytoplasm; mitochondrion; organelle lumen; ribosome		Pf10246	28957	[GO:0003674] [GO:0005739]; GO:0043231; GO:0044444; GO:0043227; GO:0043229; GO:0005737; GO:0044424; GO:0043226; GO:0005622; GO:0044464; GO:0005575; GO:0005623 [GO:0005763]; GO:0000314; GO:0005761; GO:0044429; GO:0000313; GO:0015935; GO:0005759; GO:0005739; GO:0044444; GO:0044446; GO:0005840; GO:0044422; GO:0044391; GO:0070013; GO:0043231; GO:0005737; GO:0044424; GO:0043229; GO:0030529; GO:0043232;…	88.2967	15.51	3	3	136.46	35.29	4	4	187	20.8298	9.1001
Q08211	ATP-dependent RNA helicase A OS=Homo sapiens GN=DHX9 PE=1 SV=4 - [DHX9_HUMAN]	23.7	1.37365e+07	9.18641e+07	2	22	22	44	nucleotide binding; protein binding; DNA binding; RNA binding; catalytic activity	nucleus; organelle lumen; cytoplasm; cytoskeleton; cytosol	metabolic process; regulation of biological process; response to stimulus; defense response	Pf00035; Pf00270; Pf00271; Pf04408; Pf07717	1660	[GO:0000166]; GO:0036094; GO:1901265; GO:0005488; GO:0097159; GO:1901363; GO:0003674 [GO:0000398]; GO:0000377; GO:0006397; GO:0000375; GO:0006396; GO:0016071; GO:0008380; GO:0010467; GO:0016070; GO:0043170; GO:0044260; GO:0090304; GO:0071704; GO:0044237; GO:0006139; GO:0008152; GO:0009987; GO:0006725; GO:0034641; GO:0044238; GO:0046483; GO:1901360; GO:0008150; GO:0006807 [GO:0001085]; GO:0008134;…	246.562	11.1	13	14	361.877	11.42	11	13	1270	140.869	6.84424
C9J2Y9	DNA-directed RNA polymerase OS=Homo sapiens GN=POLR2B PE=3 SV=2 - [C9J2Y9_HUMAN]	31.88	1.34234e+07	9.35727e+07	5	27	27	55	catalytic activity; DNA binding; protein binding; metal ion binding	nucleus; organelle lumen	metabolic process; response to stimulus; regulation of biological process	Pf00562; Pf04560; Pf04561; Pf04563; Pf04565; Pf04566; Pf04567	5431	[GO:0000398]; GO:0000377; GO:0006397; GO:0000375; GO:0006396; GO:0016071; GO:0008380; GO:0010467; GO:0016070; GO:0043170; GO:0044260; GO:0090304; GO:0071704; GO:0044237; GO:0006139; GO:0008152; GO:0009987; GO:0006725; GO:0034641; GO:0044238; GO:0046483; GO:1901360; GO:0008150; GO:0006807 [GO:0001055]; GO:0003899; GO:0034062; GO:0016779; GO:0016772; GO:0016740; GO:0003824; GO:0003674 [GO:0003677];…	350.811	16.71	14	15	508.127	19.54	15	16	1167	132.971	7.15186
H0YA96	Heterogeneous nuclear ribonucleoprotein D0 (Fragment) OS=Homo sapiens GN=HNRNPD PE=4 SV=1 - [H0YA96_HUMAN]	26.67	1.3024e+07	5.88962e+07	12	3	5	8	nucleotide binding	nucleus; organelle lumen		Pf00076		[GO:0000166]; GO:0036094; GO:1901265; GO:0005488; GO:0097159; GO:1901363; GO:0003674 [GO:0003676]; GO:0097159; GO:1901363; GO:0005488; GO:0003674 [GO:0005634]; GO:0043231; GO:0043227; GO:0043229; GO:0043226; GO:0044424; GO:0005575; GO:0005622; GO:0044464; GO:0005623 [GO:0005730]; GO:0031981; GO:0043232; GO:0044428; GO:0070013; GO:0043228; GO:0043229; GO:0005634; GO:0044446; GO:0043233; GO:0043226…	68.9833	11.43	3	3	131.89	25.71	4	4	210	23.9062	9.5835
P82673	28S ribosomal protein S35, mitochondrial OS=Homo sapiens GN=MRPS35 PE=1 SV=1 - [RT35_HUMAN]	33.13	1.28917e+07	3.87292e+07	3	6	6	9		cytoplasm; mitochondrion; organelle lumen; ribosome	response to stimulus; metabolic process	Pf10213	60488	[GO:0005739]; GO:0043231; GO:0044444; GO:0043227; GO:0043229; GO:0005737; GO:0044424; GO:0043226; GO:0005622; GO:0044464; GO:0005575; GO:0005623 [GO:0005763]; GO:0000314; GO:0005761; GO:0044429; GO:0000313; GO:0015935; GO:0005759; GO:0005739; GO:0044444; GO:0044446; GO:0005840; GO:0044422; GO:0044391; GO:0070013; GO:0043231; GO:0005737; GO:0044424; GO:0043229; GO:0030529; GO:0043232; GO:0005575; …	69.06	8.98	2	2	71.49	7.12	2	2	323	36.8211	8.23584
O60783	28S ribosomal protein S14, mitochondrial OS=Homo sapiens GN=MRPS14 PE=1 SV=1 - [RT14_HUMAN]	11.72	1.27544e+07	0	1	1	1	1	structural molecule activity	cytoplasm; mitochondrion; organelle lumen; ribosome; membrane; nucleus	metabolic process	Pf00253	63931	[GO:0003735]; GO:0005198; GO:0003674 [GO:0005622]; GO:0044464; GO:0005575; GO:0005623 [GO:0005739]; GO:0043231; GO:0044444; GO:0043227; GO:0043229; GO:0005737; GO:0044424; GO:0043226; GO:0005622; GO:0044464; GO:0005575; GO:0005623 [GO:0005761]; GO:0000313; GO:0005759; GO:0044429; GO:0005840; GO:0044422; GO:0070013; GO:0005739; GO:0044444; GO:0044446; GO:0030529; GO:0043232; GO:0005575; GO:0043226…	88.57	11.72	1	1					128	15.129	11.4146
H0YIB4	Serine/arginine-rich-splicing factor 9 (Fragment) OS=Homo sapiens GN=SRSF9 PE=4 SV=1 - [H0YIB4_HUMAN]	30.91	1.27021e+07	0	2	3	3	4	nucleotide binding			Pf00076	8683	[GO:0000166]; GO:0036094; GO:1901265; GO:0005488; GO:0097159; GO:1901363; GO:0003674 [GO:0003676]; GO:0097159; GO:1901363; GO:0005488; GO:0003674	37.98	30.91	3	3					110	12.8294	5.37646
P55036	26S proteasome non-ATPase regulatory subunit 4 OS=Homo sapiens GN=PSMD4 PE=1 SV=1 - [PSMD4_HUMAN]	25.46	1.24832e+07	6.81946e+07	5	6	6	9	protein binding; metal ion binding	proteasome; nucleus; organelle lumen; cytoplasm; cytosol	metabolic process; response to stimulus; regulation of biological process; cell death; cell communication	Pf04056	5710	[GO:0000075]; GO:0022402; GO:0007049; GO:0044763; GO:0009987; GO:0044699; GO:0008150 [GO:0000082]; GO:0044772; GO:0000278; GO:0044770; GO:0007049; GO:0022402; GO:0044763; GO:0009987; GO:0044699; GO:0008150 [GO:0000084]; GO:0051320; GO:0051329; GO:0022403; GO:0051325; GO:0022402; GO:0007049; GO:0044763; GO:0009987; GO:0044699; GO:0008150 [GO:0000209]; GO:0016567; GO:0032446; GO:0070647; GO:0006464…	68.5967	20.95	4	4	54.48	7.43	2	2	377	40.7112	4.79248
P82930	28S ribosomal protein S34, mitochondrial OS=Homo sapiens GN=MRPS34 PE=1 SV=2 - [RT34_HUMAN]	46.33	1.1883e+07	33973508	3	8	8	15		cytoplasm; mitochondrion; ribosome			65993	[GO:0005739]; GO:0043231; GO:0044444; GO:0043227; GO:0043229; GO:0005737; GO:0044424; GO:0043226; GO:0005622; GO:0044464; GO:0005575; GO:0005623 [GO:0005840]; GO:0030529; GO:0043232; GO:0044444; GO:0032991; GO:0044424; GO:0043228; GO:0043229; GO:0005737; GO:0005575; GO:0005622; GO:0044464; GO:0043226; GO:0005623 [GO:0030529]; GO:0032991; GO:0044424; GO:0005575; GO:0005622; GO:0044464; GO:0005623	62.84	32.11	5	5	88.74	24.77	4	4	218	25.6345	9.979
P51398-2	Isoform 2 of 28S ribosomal protein S29, mitochondrial OS=Homo sapiens GN=DAP3 - [RT29_HUMAN]	30.53	1.18711e+07	0	3	7	7	12	protein binding	nucleus; organelle lumen; cytoplasm; mitochondrion; ribosome	cell death; cell organization and biogenesis; cell communication; regulation of biological process; response to stimulus	Pf10236	7818	[GO:0005515]; GO:0005488; GO:0003674 [GO:0005634]; GO:0043231; GO:0043227; GO:0043229; GO:0043226; GO:0044424; GO:0005575; GO:0005622; GO:0044464; GO:0005623 [GO:0005730]; GO:0031981; GO:0043232; GO:0044428; GO:0070013; GO:0043228; GO:0043229; GO:0005634; GO:0044446; GO:0043233; GO:0043226; GO:0044424; GO:0043231; GO:0044422; GO:0031974; GO:0005575; GO:0005622; GO:0044464; GO:0043227; GO:0005623 …	147.85	22.69	5	6					357	41.0184	8.98291
J3QL05	Serine/arginine-rich-splicing factor 2 (Fragment) OS=Homo sapiens GN=SRSF2 PE=4 SV=1 - [J3QL05_HUMAN]	6.15	1.15599e+07	8.24309e+07	6	1	1	2	nucleotide binding			Pf00076		[GO:0000166]; GO:0036094; GO:1901265; GO:0005488; GO:0097159; GO:1901363; GO:0003674 [GO:0003676]; GO:0097159; GO:1901363; GO:0005488; GO:0003674	47.68	6.15	1	1	34.09	6.15	1	1	130	15.1466	10.9604
P60866	40S ribosomal protein S20 OS=Homo sapiens GN=RPS20 PE=1 SV=1 - [RS20_HUMAN]	37.82	1.13618e+07	3.07064e+08	5	6	6	19	RNA binding; structural molecule activity; protein binding	cytoplasm; cytosol; ribosome	metabolic process; cell organization and biogenesis; transport	Pf00338	6224	[GO:0000184]; GO:0000956; GO:0006402; GO:0006401; GO:0016071; GO:0016070; GO:0034655; GO:0044265; GO:0044260; GO:0090304; GO:0006139; GO:0019439; GO:0044270; GO:0046700; GO:1901361; GO:0009057; GO:0044248; GO:0043170; GO:0044237; GO:0006725; GO:0034641; GO:0044238; GO:0046483; GO:1901360; GO:1901575; GO:0009056; GO:0071704; GO:0008152; GO:0009987; GO:0006807; GO:0008150 [GO:0003723]; GO:0003676; …	99.66	19.33	3	4	253.951	31.93	5	8	119	13.3643	9.93506
Q5TBP5	TAF4 RNA polymerase II, TATA box binding protein (TBP)-associated factor, 135kDa (Fragment) OS=Homo sapiens GN=TAF4 PE=2 SV=1 - [Q5TBP5_HUMAN]	18.76	1.13207e+07	5.03027e+07	4	9	9	12	DNA binding; protein binding	nucleus; organelle lumen; cytoplasm	development; reproduction; metabolic process; regulation of biological process	Pf05236; Pf07531	6874	[GO:0001541]; GO:0008585; GO:0022602; GO:0008406; GO:0046545; GO:0042698; GO:0044699; GO:0048511; GO:0044767; GO:0045137; GO:0048513; GO:0048608; GO:0046660; GO:0044702; GO:0048609; GO:0008150; GO:0032502; GO:0003006; GO:0007275; GO:0007548; GO:0048731; GO:0048856; GO:0061458; GO:0022414; GO:0032504; GO:0044707; GO:0000003; GO:0032501 [GO:0003677]; GO:0003676; GO:0097159; GO:1901363; GO:0005488; …	149.11	12.96	6	6	176.29	10.43	5	5	949	97.3084	10.1255
P26599	Polypyrimidine tract-binding protein 1 OS=Homo sapiens GN=PTBP1 PE=1 SV=1 - [PTBP1_HUMAN]	17.51	1.11e+07	4.48978e+07	22	7	7	14	nucleotide binding; RNA binding; protein binding	nucleus; organelle lumen	metabolic process; regulation of biological process; cell differentiation	Pf00076	5725	[GO:0000166]; GO:0036094; GO:1901265; GO:0005488; GO:0097159; GO:1901363; GO:0003674 [GO:0000380]; GO:0000398; GO:0000377; GO:0006397; GO:0000375; GO:0006396; GO:0016071; GO:0008380; GO:0010467; GO:0016070; GO:0043170; GO:0044260; GO:0090304; GO:0071704; GO:0044237; GO:0006139; GO:0008152; GO:0009987; GO:0006725; GO:0034641; GO:0044238; GO:0046483; GO:1901360; GO:0008150; GO:0006807 [GO:0000381];…	130.837	13.18	6	6	121.61	8.29	3	3	531	57.1856	9.17334
O00571-2	Isoform 2 of ATP-dependent RNA helicase DDX3X OS=Homo sapiens GN=DDX3X - [DDX3X_HUMAN]	32.97	1.10211e+07	9.89536e+07	8	17	18	32	DNA binding; RNA binding; catalytic activity; protein binding; nucleotide binding	nucleus; cytoplasm; membrane; mitochondrion; organelle lumen; cytosol; ribosome	metabolic process; cell communication; regulation of biological process; response to stimulus; cell death; cell growth; cell organization and biogenesis; defense response	Pf00270; Pf00271	1654	[GO:0003676]; GO:0097159; GO:1901363; GO:0005488; GO:0003674 [GO:0003677]; GO:0003676; GO:0097159; GO:1901363; GO:0005488; GO:0003674 [GO:0003723]; GO:0003676; GO:0097159; GO:1901363; GO:0005488; GO:0003674 [GO:0004003]; GO:0003678; GO:0008026; GO:0008094; GO:0004386; GO:0042623; GO:0070035; GO:0017111; GO:0016887; GO:0016462; GO:0016818; GO:0016817; GO:0016787; GO:0003824; GO:0003674 [GO:0004004…	302.064	14.86	6	7	419.489	29.41	14	14	646	71.3109	6.62451
B4DLN1	Mitochondrial dicarboxylate carrier OS=Homo sapiens GN=SLC25A10 PE=2 SV=1 - [B4DLN1_HUMAN]	18.78	1.10034e+07	4.97846e+07	6	6	6	12	structural molecule activity	nucleus; organelle lumen; cytoplasm; mitochondrion; ribosome; membrane	metabolic process; transport	Pf00153; Pf00542	1468	[GO:0003735]; GO:0005198; GO:0003674 [GO:0005622]; GO:0044464; GO:0005575; GO:0005623 [GO:0005634]; GO:0043231; GO:0043227; GO:0043229; GO:0043226; GO:0044424; GO:0005575; GO:0005622; GO:0044464; GO:0005623 [GO:0005730]; GO:0031981; GO:0043232; GO:0044428; GO:0070013; GO:0043228; GO:0043229; GO:0005634; GO:0044446; GO:0043233; GO:0043226; GO:0044424; GO:0043231; GO:0044422; GO:0031974; GO:0005575…	114.527	8.37	2	3	146.79	16.29	4	5	442	48.0687	9.5249
P62258	14-3-3 protein epsilon OS=Homo sapiens GN=YWHAE PE=1 SV=1 - [1433E_HUMAN]	56.86	1.09797e+07	2.56636e+08	17	8	9	18	protein binding	cytoplasm; mitochondrion; cytosol; cytoskeleton; membrane; extracellular	cell differentiation; cellular component movement; development; regulation of biological process; transport; cell death; metabolic process; cell communication; response to stimulus; cell organization and biogenesis	Protein not found	Protein not found	Protein not found	70.1533	19.22	3	3	160.461	30.59	5	6	255	29.1554	4.7417
P30414	NK-tumor recognition protein OS=Homo sapiens GN=NKTR PE=1 SV=2 - [NKTR_HUMAN]	5.34	1.09697e+07	1.47292e+07	1	5	5	7	catalytic activity	membrane	metabolic process	Pf00160; Pf09726	4820	[GO:0000413]; GO:0018208; GO:0018193; GO:0006464; GO:0036211; GO:0044267; GO:0019538; GO:0043412; GO:0044260; GO:0043170; GO:0044238; GO:0044237; GO:0071704; GO:0008152; GO:0009987; GO:0008150 [GO:0003755]; GO:0016859; GO:0016853; GO:0003824; GO:0003674 [GO:0006457]; GO:0044267; GO:0019538; GO:0044260; GO:0043170; GO:0044238; GO:0044237; GO:0071704; GO:0008152; GO:0009987; GO:0008150 [GO:0016018]…	113.03	5.34	5	5	27.69	0.96	1	1	1462	165.577	9.99365
Q92552	28S ribosomal protein S27, mitochondrial OS=Homo sapiens GN=MRPS27 PE=1 SV=3 - [RT27_HUMAN]	17.15	1.0829e+07	2.22758e+07	6	5	5	6	protein binding	cytoplasm; mitochondrion; ribosome		Pf10037	23107	[GO:0005515]; GO:0005488; GO:0003674 [GO:0005739]; GO:0043231; GO:0044444; GO:0043227; GO:0043229; GO:0005737; GO:0044424; GO:0043226; GO:0005622; GO:0044464; GO:0005575; GO:0005623 [GO:0005840]; GO:0030529; GO:0043232; GO:0044444; GO:0032991; GO:0044424; GO:0043228; GO:0043229; GO:0005737; GO:0005575; GO:0005622; GO:0044464; GO:0043226; GO:0005623 [GO:0030529]; GO:0032991; GO:0044424; GO:0005575…	27.66	2.66	1	1	71.37	5.56	2	2	414	47.5814	6.17627
O43143	Putative pre-mRNA-splicing factor ATP-dependent RNA helicase DHX15 OS=Homo sapiens GN=DHX15 PE=1 SV=2 - [DHX15_HUMAN]	21.01	1.07946e+07	6.15541e+07	5	15	15	28	nucleotide binding; catalytic activity; RNA binding; protein binding	nucleus; spliceosomal complex; organelle lumen	metabolic process	Pf00270; Pf00271; Pf04408; Pf07717	1665	[GO:0000166]; GO:0036094; GO:1901265; GO:0005488; GO:0097159; GO:1901363; GO:0003674 [GO:0003676]; GO:0097159; GO:1901363; GO:0005488; GO:0003674 [GO:0003724]; GO:0004386; GO:0017111; GO:0016462; GO:0016818; GO:0016817; GO:0016787; GO:0003824; GO:0003674 [GO:0003725]; GO:0003723; GO:0003676; GO:0097159; GO:1901363; GO:0005488; GO:0003674 [GO:0004386]; GO:0017111; GO:0016462; GO:0016818; GO:001681…	172.335	15.22	9	9	215.221	11.7	9	9	795	90.8752	7.45947
E7EVX8	U4/U6 small nuclear ribonucleoprotein Prp31 OS=Homo sapiens GN=PRPF31 PE=4 SV=1 - [E7EVX8_HUMAN]	27.79	1.07905e+07	7.91723e+07	8	9	9	18		nucleus	cell organization and biogenesis; metabolic process	Pf01798; Pf08060; Pf09785	26121	[GO:0000244]; GO:0000387; GO:0000398; GO:0022618; GO:0000377; GO:0006397; GO:0022613; GO:0034622; GO:0071826; GO:0000375; GO:0006396; GO:0016071; GO:0044085; GO:0065003; GO:0043933; GO:0008380; GO:0010467; GO:0016070; GO:0071840; GO:0022607; GO:0016043; GO:0043170; GO:0044260; GO:0090304; GO:0008150; GO:0071704; GO:0044237; GO:0006139; GO:0008152; GO:0009987; GO:0006725; GO:0034641; GO:0044238; G…	180.61	23.12	6	6	297	25.35	8	8	493	54.732	5.78271
E7EWI9	Heterogeneous nuclear ribonucleoprotein A3 OS=Homo sapiens GN=HNRNPA3 PE=4 SV=1 - [E7EWI9_HUMAN]	10.25	1.07748e+07	0	3	2	2	2	nucleotide binding			Pf00076	220988	[GO:0000166]; GO:0036094; GO:1901265; GO:0005488; GO:0097159; GO:1901363; GO:0003674 [GO:0003676]; GO:0097159; GO:1901363; GO:0005488; GO:0003674	27.43	10.25	2	2					322	34.081	8.32373
C9J413	DNA-directed RNA polymerases I, II, and III subunit RPABC3 OS=Homo sapiens GN=POLR2H PE=4 SV=1 - [C9J413_HUMAN]	36.89	1.05563e+07	3.6648e+07	6	5	5	8	catalytic activity; DNA binding; metal ion binding	nucleus; organelle lumen; cytoplasm; cytosol	metabolic process; response to stimulus; regulation of biological process; defense response	Pf03870	5437	[GO:0000398]; GO:0000377; GO:0006397; GO:0000375; GO:0006396; GO:0016071; GO:0008380; GO:0010467; GO:0016070; GO:0043170; GO:0044260; GO:0090304; GO:0071704; GO:0044237; GO:0006139; GO:0008152; GO:0009987; GO:0006725; GO:0034641; GO:0044238; GO:0046483; GO:1901360; GO:0008150; GO:0006807 [GO:0001054]; GO:0003899; GO:0034062; GO:0016779; GO:0016772; GO:0016740; GO:0003824; GO:0003674 [GO:0001055];…	119.81	15.57	2	2	160.643	20.49	3	3	122	13.8399	4.67822
P30041	Peroxiredoxin-6 OS=Homo sapiens GN=PRDX6 PE=1 SV=3 - [PRDX6_HUMAN]	34.38	1.04236e+07	4.07309e+07	1	5	5	12	catalytic activity; antioxidant activity; protein binding	cytoplasm; vacuole; cytosol	metabolic process; response to stimulus	Pf00578; Pf08534; Pf10417	9588	[GO:0003824]; GO:0003674 [GO:0004601]; GO:0016209; GO:0016684; GO:0003674; GO:0016491; GO:0003824 [GO:0004602]; GO:0004601; GO:0016209; GO:0016684; GO:0003674; GO:0016491; GO:0003824 [GO:0004623]; GO:0004620; GO:0052689; GO:0016298; GO:0016788; GO:0016787; GO:0003824; GO:0003674 [GO:0005515]; GO:0005488; GO:0003674 [GO:0005737]; GO:0044424; GO:0005622; GO:0044464; GO:0005575; GO:0005623 [GO:00057…	99.65	22.32	3	3	142.11	19.64	3	4	224	25.0192	6.37939
P25205	DNA replication licensing factor MCM3 OS=Homo sapiens GN=MCM3 PE=1 SV=3 - [MCM3_HUMAN]	14.36	1.0412e+07	3.84709e+07	3	8	8	13	nucleotide binding; DNA binding; catalytic activity; protein binding	nucleus; organelle lumen; chromosome; cytoskeleton; cytoplasm	metabolic process	Pf00493; Pf01078; Pf07728	4172	[GO:0000075]; GO:0022402; GO:0007049; GO:0044763; GO:0009987; GO:0044699; GO:0008150 [GO:0000082]; GO:0044772; GO:0000278; GO:0044770; GO:0007049; GO:0022402; GO:0044763; GO:0009987; GO:0044699; GO:0008150 [GO:0000084]; GO:0051320; GO:0051329; GO:0022403; GO:0051325; GO:0022402; GO:0007049; GO:0044763; GO:0009987; GO:0044699; GO:0008150 [GO:0000166]; GO:0036094; GO:1901265; GO:0005488; GO:0097159…	56.56	2.48	1	1	150.573	9.03	6	6	808	90.924	5.77002
P23458	Tyrosine-protein kinase JAK1 OS=Homo sapiens GN=JAK1 PE=1 SV=2 - [JAK1_HUMAN]	22.96	1.03926e+07	4.81381e+07	3	17	17	28	nucleotide binding; catalytic activity; protein binding	nucleus; cytoplasm; cytosol; cytoskeleton; membrane	metabolic process; cell communication; regulation of biological process; response to stimulus; defense response	Pf00069; Pf07714	3716	[GO:0000166]; GO:0036094; GO:1901265; GO:0005488; GO:0097159; GO:1901363; GO:0003674 [GO:0004672]; GO:0016301; GO:0016773; GO:0016772; GO:0016740; GO:0003824; GO:0003674 [GO:0004713]; GO:0004672; GO:0016301; GO:0016773; GO:0016772; GO:0016740; GO:0003824; GO:0003674 [GO:0004715]; GO:0004713; GO:0004672; GO:0016301; GO:0016773; GO:0016772; GO:0016740; GO:0003824; GO:0003674 [GO:0005131]; GO:000512…	163.56	11.53	8	9	240.77	12.13	10	11	1154	133.191	7.54736
P63167	Dynein light chain 1, cytoplasmic OS=Homo sapiens GN=DYNLL1 PE=1 SV=1 - [DYL1_HUMAN]	26.97	1.03496e+07	2.07403e+08	4	2	2	6	catalytic activity; motor activity; protein binding; enzyme regulator activity	chromosome; nucleus; cytoplasm; mitochondrion; cytoskeleton; cytosol; membrane	metabolic process; regulation of biological process; transport; cell death; reproduction; cell organization and biogenesis; cell communication; response to stimulus	Pf01221	8655	[GO:0000086]; GO:0044772; GO:0000278; GO:0044770; GO:0007049; GO:0022402; GO:0044763; GO:0009987; GO:0044699; GO:0008150 [GO:0000278]; GO:0007049; GO:0044763; GO:0009987; GO:0044699; GO:0008150 [GO:0000776]; GO:0000775; GO:0043232; GO:0043234; GO:0044427; GO:0032993; GO:0043228; GO:0043229; GO:0032991; GO:0005694; GO:0044446; GO:0043226; GO:0044424; GO:0005575; GO:0044422; GO:0005622; GO:0044464;…	27.84	12.36	1	1	43.52	12.36	1	2	89	10.3591	7.40088
P62316-2	Isoform 2 of Small nuclear ribonucleoprotein Sm D2 OS=Homo sapiens GN=SNRPD2 - [SMD2_HUMAN]	35.19	1.0301e+07	9.98524e+06	3	4	4	7	protein binding	nucleus; organelle lumen; spliceosomal complex; cytoplasm; cytosol	cell organization and biogenesis; metabolic process	Pf01423	6633	[GO:0000245]; GO:0000398; GO:0022618; GO:0000377; GO:0006397; GO:0022613; GO:0034622; GO:0071826; GO:0000375; GO:0006396; GO:0016071; GO:0044085; GO:0065003; GO:0043933; GO:0008380; GO:0010467; GO:0016070; GO:0071840; GO:0022607; GO:0016043; GO:0043170; GO:0044260; GO:0090304; GO:0008150; GO:0071704; GO:0044237; GO:0006139; GO:0008152; GO:0009987; GO:0006725; GO:0034641; GO:0044238; GO:0046483; G…	53.6067	18.52	3	3	62.1	25	2	2	108	12.3906	9.89111
P08621-2	Isoform 2 of U1 small nuclear ribonucleoprotein 70 kDa OS=Homo sapiens GN=SNRNP70 - [RU17_HUMAN]	13.32	1.0261e+07	1.71179e+07	3	5	5	13	nucleotide binding; RNA binding; protein binding	nucleus; organelle lumen; spliceosomal complex	metabolic process; regulation of biological process	Pf00076; Pf12220	6625	[GO:0000166]; GO:0036094; GO:1901265; GO:0005488; GO:0097159; GO:1901363; GO:0003674 [GO:0000398]; GO:0000377; GO:0006397; GO:0000375; GO:0006396; GO:0016071; GO:0008380; GO:0010467; GO:0016070; GO:0043170; GO:0044260; GO:0090304; GO:0071704; GO:0044237; GO:0006139; GO:0008152; GO:0009987; GO:0006725; GO:0034641; GO:0044238; GO:0046483; GO:1901360; GO:0008150; GO:0006807 [GO:0003676]; GO:0097159;…	59.64	10.05	4	5	68.1633	10.75	4	4	428	50.5873	9.89111
P46783	40S ribosomal protein S10 OS=Homo sapiens GN=RPS10 PE=1 SV=1 - [RS10_HUMAN]	53.33	1.02591e+07	9.78034e+07	3	9	9	14	protein binding	nucleus; organelle lumen; cytoplasm; cytosol; ribosome	metabolic process; cell organization and biogenesis; transport	Pf03501	6204	[GO:0000184]; GO:0000956; GO:0006402; GO:0006401; GO:0016071; GO:0016070; GO:0034655; GO:0044265; GO:0044260; GO:0090304; GO:0006139; GO:0019439; GO:0044270; GO:0046700; GO:1901361; GO:0009057; GO:0044248; GO:0043170; GO:0044237; GO:0006725; GO:0034641; GO:0044238; GO:0046483; GO:1901360; GO:1901575; GO:0009056; GO:0071704; GO:0008152; GO:0009987; GO:0006807; GO:0008150 [GO:0005515]; GO:0005488; …	43.87	5.45	1	1	161.121	48.48	6	7	165	18.8859	10.1548
G3V1A4	Cofilin 1 (Non-muscle), isoform CRA_a OS=Homo sapiens GN=CFL1 PE=4 SV=1 - [G3V1A4_HUMAN]	48.99	1.02128e+07	7.73505e+07	10	4	4	10	protein binding	nucleus; cytoplasm; cytoskeleton; organelle lumen; membrane	cell division; cell differentiation; cellular component movement; development; transport; metabolic process; cell organization and biogenesis; cell communication; regulation of biological process; response to stimulus; coagulation; cell death; defense response	Pf00241	1072	[GO:0000910]; GO:0022402; GO:0051301; GO:0007049; GO:0044763; GO:0009987; GO:0044699; GO:0008150 [GO:0001755]; GO:0001667; GO:0014032; GO:0016477; GO:0014031; GO:0014033; GO:0048870; GO:0048762; GO:0048864; GO:0006928; GO:0040011; GO:0051674; GO:0048863; GO:0060485; GO:0048468; GO:0044763; GO:0008150; GO:0051179; GO:0030154; GO:0009888; GO:0048513; GO:0044767; GO:0048856; GO:0048869; GO:0009987; …	150.56	39.6	3	4	93.39	30.2	3	4	149	16.8008	8.35303
Q9NTU7	Cerebellin-4 OS=Homo sapiens GN=CBLN4 PE=1 SV=1 - [CBLN4_HUMAN]	3.48	1.0053e+07	0	1	1	1	1	protein binding	extracellular	transport	Pf00386	140689	[GO:0005515]; GO:0005488; GO:0003674 [GO:0005576]; GO:0005575 [GO:0005615]; GO:0044421; GO:0005575; GO:0005576 [GO:0009306]; GO:0015031; GO:0032940; GO:0045184; GO:0071702; GO:0044763; GO:0046903; GO:0051649; GO:0008104; GO:0051234; GO:0006810; GO:0009987; GO:0044699; GO:0044765; GO:0051641; GO:0033036; GO:0008150; GO:0051179 [GO:0030054]; GO:0005575 [GO:0045202]; GO:0005575	37.38	3.48	1	1					201	21.7944	8.73389
Q92665	28S ribosomal protein S31, mitochondrial OS=Homo sapiens GN=MRPS31 PE=1 SV=3 - [RT31_HUMAN]	17.22	9.71713e+06	9.34688e+06	1	7	7	14	structural molecule activity; protein binding	cytoplasm; mitochondrion; organelle lumen; ribosome			10240	[GO:0003735]; GO:0005198; GO:0003674 [GO:0005515]; GO:0005488; GO:0003674 [GO:0005739]; GO:0043231; GO:0044444; GO:0043227; GO:0043229; GO:0005737; GO:0044424; GO:0043226; GO:0005622; GO:0044464; GO:0005575; GO:0005623 [GO:0005763]; GO:0000314; GO:0005761; GO:0044429; GO:0000313; GO:0015935; GO:0005759; GO:0005739; GO:0044444; GO:0044446; GO:0005840; GO:0044422; GO:0044391; GO:0070013; GO:0043231…	159.84	11.39	4	4	60.2567	10.63	3	3	395	45.2905	9.29053
B4DM74	60S ribosomal protein L18a OS=Homo sapiens GN=RPL18A PE=2 SV=1 - [B4DM74_HUMAN]	47.4	9.68632e+06	2.66749e+08	2	8	8	21	RNA binding; structural molecule activity	cytoplasm; cytosol; ribosome	metabolic process; cell organization and biogenesis; transport	Pf01775	6142	[GO:0000184]; GO:0000956; GO:0006402; GO:0006401; GO:0016071; GO:0016070; GO:0034655; GO:0044265; GO:0044260; GO:0090304; GO:0006139; GO:0019439; GO:0044270; GO:0046700; GO:1901361; GO:0009057; GO:0044248; GO:0043170; GO:0044237; GO:0006725; GO:0034641; GO:0044238; GO:0046483; GO:1901360; GO:1901575; GO:0009056; GO:0071704; GO:0008152; GO:0009987; GO:0006807; GO:0008150 [GO:0003723]; GO:0003676; …	113.81	24.68	4	5	146.865	32.47	5	8	154	18.0984	10.4771
P61326	Protein mago nashi homolog OS=Homo sapiens GN=MAGOH PE=1 SV=1 - [MGN_HUMAN]	26.03	9.466e+06	0	6	3	3	4	RNA binding; protein binding	nucleus; organelle lumen; spliceosomal complex; cytoplasm; cytosol	metabolic process; regulation of biological process; transport	Pf02792	4116	[GO:0000184]; GO:0000956; GO:0006402; GO:0006401; GO:0016071; GO:0016070; GO:0034655; GO:0044265; GO:0044260; GO:0090304; GO:0006139; GO:0019439; GO:0044270; GO:0046700; GO:1901361; GO:0009057; GO:0044248; GO:0043170; GO:0044237; GO:0006725; GO:0034641; GO:0044238; GO:0046483; GO:1901360; GO:1901575; GO:0009056; GO:0071704; GO:0008152; GO:0009987; GO:0006807; GO:0008150 [GO:0000381]; GO:0000380; …	29.58	11.64	2	2	25.25	11.64	1	1	146	17.1528	6.11279
O14979-3	Isoform 3 of Heterogeneous nuclear ribonucleoprotein D-like OS=Homo sapiens GN=HNRPDL - [HNRDL_HUMAN]	20.9	9.37771e+06	3.71228e+07	3	3	5	7	nucleotide binding; DNA binding; RNA binding	nucleus; spliceosomal complex; cytoplasm	metabolic process; regulation of biological process	Pf00076	9987	[GO:0000166]; GO:0036094; GO:1901265; GO:0005488; GO:0097159; GO:1901363; GO:0003674 [GO:0003676]; GO:0097159; GO:1901363; GO:0005488; GO:0003674 [GO:0003677]; GO:0003676; GO:0097159; GO:1901363; GO:0005488; GO:0003674 [GO:0003690]; GO:0043566; GO:0003677; GO:0003676; GO:0097159; GO:1901363; GO:0005488; GO:0003674 [GO:0003697]; GO:0043566; GO:0003677; GO:0003676; GO:0097159; GO:1901363; GO:000548…	81.38	20.9	5	5	44.3	6.56	2	2	244	27.1746	8.646
Q9Y2R5	28S ribosomal protein S17, mitochondrial OS=Homo sapiens GN=MRPS17 PE=1 SV=1 - [RT17_HUMAN]	60	9.24105e+06	3.30014e+07	3	5	5	8	RNA binding; structural molecule activity	cytoplasm; mitochondrion; organelle lumen; ribosome	metabolic process	Pf00366	51373	[GO:0003723]; GO:0003676; GO:0097159; GO:1901363; GO:0005488; GO:0003674 [GO:0003735]; GO:0005198; GO:0003674 [GO:0005622]; GO:0044464; GO:0005575; GO:0005623 [GO:0005739]; GO:0043231; GO:0044444; GO:0043227; GO:0043229; GO:0005737; GO:0044424; GO:0043226; GO:0005622; GO:0044464; GO:0005575; GO:0005623 [GO:0005763]; GO:0000314; GO:0005761; GO:0044429; GO:0000313; GO:0015935; GO:0005759; GO:000573…	63.52	29.23	3	3	94.5	44.62	4	4	130	14.4929	9.84717
P62277	40S ribosomal protein S13 OS=Homo sapiens GN=RPS13 PE=1 SV=2 - [RS13_HUMAN]	41.72	9.02339e+06	2.88695e+07	3	7	7	12	RNA binding; structural molecule activity; protein binding	nucleus; organelle lumen; cytoplasm; cytosol; ribosome	metabolic process; cell organization and biogenesis; transport; regulation of biological process	Pf00312; Pf08069	6207	[GO:0000184]; GO:0000956; GO:0006402; GO:0006401; GO:0016071; GO:0016070; GO:0034655; GO:0044265; GO:0044260; GO:0090304; GO:0006139; GO:0019439; GO:0044270; GO:0046700; GO:1901361; GO:0009057; GO:0044248; GO:0043170; GO:0044237; GO:0006725; GO:0034641; GO:0044238; GO:0046483; GO:1901360; GO:1901575; GO:0009056; GO:0071704; GO:0008152; GO:0009987; GO:0006807; GO:0008150 [GO:0003729]; GO:0003723; …	39.18	8.61	1	1	43.28	8.61	1	1	151	17.2117	10.5356
CON_00689936.4	(Bos taurus) Gene_Symbol=LOC616035 similar to serum amyloid A1 preproprotein - [ENSEMBL:ENSBTAP00000030311|REFSEQ:XP_873089]	5.38	8.88466e+06	55761726	1	1	1	3				Protein not found	Protein not found	Protein not found	22.63	5.38	1	1	38.48	5.38	1	1	130	14.593	8.1333
F8VZ49	Heterogeneous nuclear ribonucleoprotein A1 (Fragment) OS=Homo sapiens GN=HNRNPA1 PE=4 SV=1 - [F8VZ49_HUMAN]	25.54	8.87815e+06	0	15	3	3	3	nucleotide binding	nucleus; organelle lumen; cytoplasm; cytoskeleton		Pf00076	3178	[GO:0000166]; GO:0036094; GO:1901265; GO:0005488; GO:0097159; GO:1901363; GO:0003674 [GO:0003676]; GO:0097159; GO:1901363; GO:0005488; GO:0003674 [GO:0005634]; GO:0043231; GO:0043227; GO:0043229; GO:0043226; GO:0044424; GO:0005575; GO:0005622; GO:0044464; GO:0005623 [GO:0005730]; GO:0031981; GO:0043232; GO:0044428; GO:0070013; GO:0043228; GO:0043229; GO:0005634; GO:0044446; GO:0043233; GO:0043226…	99.01	25.54	3	3					231	25.6709	8.26514
E3W994	CLIP-associating protein 2 OS=Homo sapiens GN=CLASP2 PE=4 SV=2 - [E3W994_HUMAN]	15	8.69539e+06	3.85519e+07	15	13	13	21		membrane		Pf12348	23122	[GO:0005488]; GO:0003674 [GO:0016021]; GO:0031224; GO:0044425; GO:0005575; GO:0016020	256.657	9.66	9	9	196.873	7.86	7	7	1273	138.778	8.33838
O75533	Splicing factor 3B subunit 1 OS=Homo sapiens GN=SF3B1 PE=1 SV=3 - [SF3B1_HUMAN]	2.84	8.63065e+06	16634265	1	2	2	6	DNA binding; receptor activity; signal transducer activity; protein binding	nucleus; organelle lumen; spliceosomal complex	metabolic process; regulation of biological process; development; cell communication; response to stimulus	Pf02161; Pf05109; Pf08920; Pf12815	23451	[GO:0000375]; GO:0008380; GO:0006396; GO:0010467; GO:0016070; GO:0043170; GO:0044260; GO:0090304; GO:0071704; GO:0044237; GO:0006139; GO:0008152; GO:0009987; GO:0006725; GO:0034641; GO:0044238; GO:0046483; GO:1901360; GO:0008150; GO:0006807 [GO:0000398]; GO:0000377; GO:0006397; GO:0000375; GO:0006396; GO:0016071; GO:0008380; GO:0010467; GO:0016070; GO:0043170; GO:0044260; GO:0090304; GO:0071704; …	29.76	1.38	1	1	37.19	1.38	1	1	1304	145.738	7.09326
O00567	Nucleolar protein 56 OS=Homo sapiens GN=NOP56 PE=1 SV=4 - [NOP56_HUMAN]	18.18	8.61714e+06	18566939	4	7	7	10	RNA binding; protein binding	nucleus; organelle lumen; cytoplasm	metabolic process; cell death	Pf01798; Pf08060; Pf08156	10528	[GO:0003723]; GO:0003676; GO:0097159; GO:1901363; GO:0005488; GO:0003674 [GO:0005515]; GO:0005488; GO:0003674 [GO:0005634]; GO:0043231; GO:0043227; GO:0043229; GO:0043226; GO:0044424; GO:0005575; GO:0005622; GO:0044464; GO:0005623 [GO:0005730]; GO:0031981; GO:0043232; GO:0044428; GO:0070013; GO:0043228; GO:0043229; GO:0005634; GO:0044446; GO:0043233; GO:0043226; GO:0044424; GO:0043231; GO:0044422…	95.43	8.25	4	4	41.19	2.02	1	1	594	66.0087	9.18799
Q96EL2	28S ribosomal protein S24, mitochondrial OS=Homo sapiens GN=MRPS24 PE=1 SV=1 - [RT24_HUMAN]	11.98	8.38916e+06	0	1	1	1	2	structural molecule activity	cytoplasm; mitochondrion; organelle lumen; ribosome	metabolic process		64951	[GO:0003674] [GO:0003735]; GO:0005198; GO:0003674 [GO:0005739]; GO:0043231; GO:0044444; GO:0043227; GO:0043229; GO:0005737; GO:0044424; GO:0043226; GO:0005622; GO:0044464; GO:0005575; GO:0005623 [GO:0005762]; GO:0000315; GO:0005761; GO:0044429; GO:0000313; GO:0015934; GO:0005759; GO:0005739; GO:0044444; GO:0044446; GO:0005840; GO:0044422; GO:0044391; GO:0070013; GO:0043231; GO:0005737; GO:0044424…	42.18	11.98	1	1					167	19.0029	9.37842
Q6UN15-4	Isoform 4 of Pre-mRNA 3'-end-processing factor FIP1 OS=Homo sapiens GN=FIP1L1 - [FIP1_HUMAN]	4.5	8.17066e+06	0	4	1	1	1	RNA binding	nucleus; organelle lumen	metabolic process	Pf05182	81608	[GO:0003723]; GO:0003676; GO:0097159; GO:1901363; GO:0005488; GO:0003674 [GO:0005634]; GO:0043231; GO:0043227; GO:0043229; GO:0043226; GO:0044424; GO:0005575; GO:0005622; GO:0044464; GO:0005623 [GO:0005730]; GO:0031981; GO:0043232; GO:0044428; GO:0070013; GO:0043228; GO:0043229; GO:0005634; GO:0044446; GO:0043233; GO:0043226; GO:0044424; GO:0043231; GO:0044422; GO:0031974; GO:0005575; GO:0005622;…	68.95	4.5	1	1					378	40.81	4.69092
E5RGS4	Prefoldin subunit 1 OS=Homo sapiens GN=PFDN1 PE=4 SV=1 - [E5RGS4_HUMAN]	17.95	8.15995e+06	2.68966e+07	3	2	2	6	protein binding		metabolic process	Pf01920	5201	[GO:0006457]; GO:0044267; GO:0019538; GO:0044260; GO:0043170; GO:0044238; GO:0044237; GO:0071704; GO:0008152; GO:0009987; GO:0008150 [GO:0016272]; GO:0043234; GO:0032991; GO:0005575 [GO:0051082]; GO:0005515; GO:0005488; GO:0003674	83.7	17.95	2	2	39.75	17.95	2	2	117	13.4571	5.51611
P04080	Cystatin-B OS=Homo sapiens GN=CSTB PE=1 SV=2 - [CYTB_HUMAN]	45.92	8.15128e+06	6.46264e+07	1	3	3	4	protein binding; enzyme regulator activity	nucleus; organelle lumen; cytoplasm	response to stimulus; metabolic process; regulation of biological process; cell death	Pf00031	1476	[GO:0002020]; GO:0019899; GO:0005515; GO:0005488; GO:0003674 [GO:0004866]; GO:0030414; GO:0061135; GO:0004857; GO:0061134; GO:0030234; GO:0003674 [GO:0004869]; GO:0004866; GO:0030414; GO:0061135; GO:0004857; GO:0061134; GO:0030234; GO:0003674 [GO:0005622]; GO:0044464; GO:0005575; GO:0005623 [GO:0005634]; GO:0043231; GO:0043227; GO:0043229; GO:0043226; GO:0044424; GO:0005575; GO:0005622; GO:004446…	32.72	33.67	2	2	54.45	12.24	1	1	98	11.1326	7.56201
Q9H0D6-2	Isoform 2 of 5'-3' exoribonuclease 2 OS=Homo sapiens GN=XRN2 - [XRN2_HUMAN]	15.79	8.14336e+06	3.46936e+07	3	9	9	18	catalytic activity; metal ion binding	nucleus; organelle lumen	metabolic process; regulation of biological process; reproduction; cell growth	Pf03159	22803	[GO:0000738]; GO:0006308; GO:0090305; GO:0006259; GO:0034655; GO:0044265; GO:0090304; GO:0044260; GO:0006139; GO:0019439; GO:0044270; GO:0046700; GO:1901361; GO:0009057; GO:0044248; GO:0043170; GO:0044237; GO:0006725; GO:0034641; GO:0044238; GO:0046483; GO:1901360; GO:1901575; GO:0009056; GO:0071704; GO:0008152; GO:0009987; GO:0006807; GO:0008150 [GO:0003676]; GO:0097159; GO:1901363; GO:0005488; …	167.299	9.84	6	7	136.923	10.87	6	6	874	99.8981	8.01611
P78417	Glutathione S-transferase omega-1 OS=Homo sapiens GN=GSTO1 PE=1 SV=2 - [GSTO1_HUMAN]	19.92	8.04616e+06	2.43543e+07	5	6	6	9	catalytic activity; protein binding; antioxidant activity	cytoplasm; cytosol	metabolic process; response to stimulus; cellular homeostasis; regulation of biological process; transport; cell communication	Pf00043; Pf00462; Pf02798	9446	[GO:0004364]; GO:0016765; GO:0016740; GO:0003824; GO:0003674 [GO:0005515]; GO:0005488; GO:0003674 [GO:0005737]; GO:0044424; GO:0005622; GO:0044464; GO:0005575; GO:0005623 [GO:0005829]; GO:0044444; GO:0005737; GO:0044424; GO:0005622; GO:0044464; GO:0005575; GO:0005623 [GO:0006805]; GO:0044237; GO:0071466; GO:0008152; GO:0009987; GO:0009410; GO:0070887; GO:0008150; GO:0042221; GO:0051716; GO:005089…	61.27	16.6	4	4	122.79	18.26	5	5	241	27.548	6.59521
P05387	60S acidic ribosomal protein P2 OS=Homo sapiens GN=RPLP2 PE=1 SV=1 - [RLA2_HUMAN]	72.17	8.04378e+06	8.85421e+07	2	6	6	11	RNA binding; structural molecule activity	cytoplasm; cytosol; ribosome	metabolic process; cell organization and biogenesis; transport	Pf00428	6181	[GO:0000184]; GO:0000956; GO:0006402; GO:0006401; GO:0016071; GO:0016070; GO:0034655; GO:0044265; GO:0044260; GO:0090304; GO:0006139; GO:0019439; GO:0044270; GO:0046700; GO:1901361; GO:0009057; GO:0044248; GO:0043170; GO:0044237; GO:0006725; GO:0034641; GO:0044238; GO:0046483; GO:1901360; GO:1901575; GO:0009056; GO:0071704; GO:0008152; GO:0009987; GO:0006807; GO:0008150 [GO:0003723]; GO:0003676; …	23.52	18.26	1	1	165.06	69.57	4	5	115	11.6578	4.53857
Q9BVP2-2	Isoform 2 of Guanine nucleotide-binding protein-like 3 OS=Homo sapiens GN=GNL3 - [GNL3_HUMAN]	19.18	8.00922e+06	4.12426e+07	2	7	7	12	catalytic activity; protein binding; nucleotide binding	nucleus; organelle lumen	metabolic process; cell proliferation; regulation of biological process	Pf01926; Pf08701	26354	[GO:0003924]; GO:0017111; GO:0016462; GO:0016818; GO:0016817; GO:0016787; GO:0003824; GO:0003674 [GO:0005515]; GO:0005488; GO:0003674 [GO:0005525]; GO:0032550; GO:0032561; GO:0035639; GO:0001883; GO:0032549; GO:0019001; GO:0032555; GO:0043168; GO:1901265; GO:0001882; GO:0017076; GO:0032553; GO:0043167; GO:0097159; GO:1901363; GO:0036094; GO:0097367; GO:0000166; GO:0005488; GO:0003674 [GO:0005634]…	124.903	8.57	3	3	128.92	13.41	5	5	537	60.5025	8.79248
P35637-2	Isoform Short of RNA-binding protein FUS OS=Homo sapiens GN=FUS - [FUS_HUMAN]	6.29	7.99172e+06	0	3	2	2	2	nucleotide binding; DNA binding; RNA binding; protein binding; metal ion binding	nucleus; organelle lumen; cytoplasm	metabolic process; cell death	Pf00076; Pf00641	2521	[GO:0000166]; GO:0036094; GO:1901265; GO:0005488; GO:0097159; GO:1901363; GO:0003674 [GO:0000398]; GO:0000377; GO:0006397; GO:0000375; GO:0006396; GO:0016071; GO:0008380; GO:0010467; GO:0016070; GO:0043170; GO:0044260; GO:0090304; GO:0071704; GO:0044237; GO:0006139; GO:0008152; GO:0009987; GO:0006725; GO:0034641; GO:0044238; GO:0046483; GO:1901360; GO:0008150; GO:0006807 [GO:0003676]; GO:0097159;…	48.3	6.29	2	2					525	53.3228	9.36377
K7ES61	39S ribosomal protein L4, mitochondrial (Fragment) OS=Homo sapiens GN=MRPL4 PE=4 SV=1 - [K7ES61_HUMAN]	25.67	7.96122e+06	5219665	6	5	5	5	structural molecule activity	cytoplasm; mitochondrion; ribosome	metabolic process	Pf00573		[GO:0003735]; GO:0005198; GO:0003674 [GO:0005739]; GO:0043231; GO:0044444; GO:0043227; GO:0043229; GO:0005737; GO:0044424; GO:0043226; GO:0005622; GO:0044464; GO:0005575; GO:0005623 [GO:0005840]; GO:0030529; GO:0043232; GO:0044444; GO:0032991; GO:0044424; GO:0043228; GO:0043229; GO:0005737; GO:0005575; GO:0005622; GO:0044464; GO:0043226; GO:0005623 [GO:0006412]; GO:0010467; GO:0034645; GO:0044267…	76.7267	15.67	3	3	56.44	6.33	1	1	300	33.7709	9.83252
P19387	DNA-directed RNA polymerase II subunit RPB3 OS=Homo sapiens GN=POLR2C PE=1 SV=2 - [RPB3_HUMAN]	44.73	7.92115e+06	6.49655e+07	2	7	7	10	catalytic activity; DNA binding; protein binding	nucleus; organelle lumen; cytoplasm; cytoskeleton	metabolic process; response to stimulus; regulation of biological process	Pf01000; Pf01193	5432	[GO:0000398]; GO:0000377; GO:0006397; GO:0000375; GO:0006396; GO:0016071; GO:0008380; GO:0010467; GO:0016070; GO:0043170; GO:0044260; GO:0090304; GO:0071704; GO:0044237; GO:0006139; GO:0008152; GO:0009987; GO:0006725; GO:0034641; GO:0044238; GO:0046483; GO:1901360; GO:0008150; GO:0006807 [GO:0001055]; GO:0003899; GO:0034062; GO:0016779; GO:0016772; GO:0016740; GO:0003824; GO:0003674 [GO:0003677];…	90.11	13.45	2	2	176.55	30.18	4	4	275	31.4217	4.91943
P25398	40S ribosomal protein S12 OS=Homo sapiens GN=RPS12 PE=1 SV=3 - [RS12_HUMAN]	56.82	7.84627e+06	1.1048e+08	1	6	6	17	structural molecule activity	cytoplasm; cytosol; ribosome	metabolic process; cell organization and biogenesis; transport	Pf01248	6206	[GO:0000184]; GO:0000956; GO:0006402; GO:0006401; GO:0016071; GO:0016070; GO:0034655; GO:0044265; GO:0044260; GO:0090304; GO:0006139; GO:0019439; GO:0044270; GO:0046700; GO:1901361; GO:0009057; GO:0044248; GO:0043170; GO:0044237; GO:0006725; GO:0034641; GO:0044238; GO:0046483; GO:1901360; GO:1901575; GO:0009056; GO:0071704; GO:0008152; GO:0009987; GO:0006807; GO:0008150 [GO:0003674] [GO:0003735];…	136.79	46.97	5	5	153.893	40.15	5	6	132	14.5055	7.21045
P10809	60 kDa heat shock protein, mitochondrial OS=Homo sapiens GN=HSPD1 PE=1 SV=2 - [CH60_HUMAN]	47.29	7.75868e+06	1.8647e+08	8	27	27	54	nucleotide binding; protein binding; DNA binding; RNA binding; catalytic activity	extracellular; cytoplasm; mitochondrion; membrane; organelle lumen; endosome; cytosol; cell surface; nucleus	response to stimulus; cell communication; defense response; regulation of biological process; metabolic process; cell death; cell proliferation; development; cell organization and biogenesis	Pf00118	3329	[GO:0000166]; GO:0036094; GO:1901265; GO:0005488; GO:0097159; GO:1901363; GO:0003674 [GO:0001530]; GO:0008289; GO:0097367; GO:0005488; GO:0003674 [GO:0002039]; GO:0005515; GO:0005488; GO:0003674 [GO:0002368]; GO:0002367; GO:0019724; GO:0001816; GO:0002440; GO:0006955; GO:0002449; GO:0002460; GO:0044707; GO:0002376; GO:0050896; GO:0002443; GO:0002250; GO:0032501; GO:0044699; GO:0008150; GO:0002252…	233.566	19.55	7	7	730.455	41.36	17	18	573	61.0164	5.87158
Q8N5Z5-2	Isoform 2 of BTB/POZ domain-containing protein KCTD17 OS=Homo sapiens GN=KCTD17 - [KCD17_HUMAN]	12.79	7733755	0	4	2	2	3	protein binding		cell organization and biogenesis	Pf02214	79734	[GO:0005515]; GO:0005488; GO:0003674 [GO:0042802]; GO:0005515; GO:0005488; GO:0003674 [GO:0051260]; GO:0051259; GO:0006461; GO:0065003; GO:0070271; GO:0071822; GO:0022607; GO:0043933; GO:0044085; GO:0016043; GO:0071840; GO:0008150	99.45	12.79	2	2					297	33.2553	4.89404
Q01081	Splicing factor U2AF 35 kDa subunit OS=Homo sapiens GN=U2AF1 PE=1 SV=3 - [U2AF1_HUMAN]	22.5	7.71956e+06	2.2275e+07	7	3	3	6	nucleotide binding; RNA binding; protein binding; metal ion binding	nucleus; organelle lumen; spliceosomal complex	metabolic process; transport	Pf00076; Pf00642	7307	[GO:0000166]; GO:0036094; GO:1901265; GO:0005488; GO:0097159; GO:1901363; GO:0003674 [GO:0000398]; GO:0000377; GO:0006397; GO:0000375; GO:0006396; GO:0016071; GO:0008380; GO:0010467; GO:0016070; GO:0043170; GO:0044260; GO:0090304; GO:0071704; GO:0044237; GO:0006139; GO:0008152; GO:0009987; GO:0006725; GO:0034641; GO:0044238; GO:0046483; GO:1901360; GO:0008150; GO:0006807 [GO:0003676]; GO:0097159;…	32.2	9.17	1	1	127.2	13.33	2	3	240	27.8545	8.80713
P12236	ADP/ATP translocase 3 OS=Homo sapiens GN=SLC25A6 PE=1 SV=4 - [ADT3_HUMAN]	24.16	7.71551e+06	1.90994e+08	3	4	10	24	transporter activity	cytoplasm; mitochondrion; membrane	metabolic process; cell organization and biogenesis; transport; cell death; defense response; regulation of biological process; response to stimulus; cell communication	Pf00153	293	[GO:0005215]; GO:0003674 [GO:0005471]; GO:0005347; GO:0015217; GO:0015301; GO:0000295; GO:0005346; GO:0015211; GO:0008509; GO:0015297; GO:0015216; GO:1901505; GO:0005337; GO:0015075; GO:0015291; GO:0015215; GO:0005215; GO:0015932; GO:0022891; GO:0022804; GO:0015605; GO:0003674; GO:0022857; GO:0022892; GO:0008514; GO:1901677 [GO:0005739]; GO:0043231; GO:0044444; GO:0043227; GO:0043229; GO:0005737;…	76.5843	8.05	2	2	317.295	23.15	9	11	298	32.8452	9.74463
P13645	Keratin, type I cytoskeletal 10 OS=Homo sapiens GN=KRT10 PE=1 SV=6 - [K1C10_HUMAN]	50.51	7.63448e+06	1.46233e+09	36	18	24	47	structural molecule activity	cytoplasm; cytoskeleton	development; cell differentiation; response to stimulus	Pf00038	3858	[GO:0005198]; GO:0003674 [GO:0005737]; GO:0044424; GO:0005622; GO:0044464; GO:0005575; GO:0005623 [GO:0005882]; GO:0043234; GO:0044430; GO:0045111; GO:0032991; GO:0005856; GO:0044446; GO:0005575; GO:0043232; GO:0043229; GO:0044422; GO:0044424; GO:0043228; GO:0043226; GO:0005622; GO:0044464; GO:0005623 [GO:0008544]; GO:0009888; GO:0043588; GO:0048856; GO:0048513; GO:0032502; GO:0048731; GO:0008150…	206.155	17.64	7	8	1966.52	48.97	23	34	584	58.7917	5.21143
Q13595-2	Isoform Short of Transformer-2 protein homolog alpha OS=Homo sapiens GN=TRA2A - [TRA2A_HUMAN]	48.67	7.49215e+06	9.86186e+06	4	5	5	7	nucleotide binding			Pf00076	29896	[GO:0000166]; GO:0036094; GO:1901265; GO:0005488; GO:0097159; GO:1901363; GO:0003674 [GO:0003676]; GO:0097159; GO:1901363; GO:0005488; GO:0003674	65.18	28.32	2	2	101.763	30.09	3	3	113	12.9435	9.979
F5GYZ3	Non-POU domain-containing octamer-binding protein OS=Homo sapiens GN=NONO PE=4 SV=1 - [F5GYZ3_HUMAN]	18.59	7.43921e+06	3.37601e+07	5	4	4	11	nucleotide binding; DNA binding; RNA binding; protein binding	nucleus; organelle lumen	metabolic process; response to stimulus; regulation of biological process	Pf00076; Pf08075	4841	[GO:0000166]; GO:0036094; GO:1901265; GO:0005488; GO:0097159; GO:1901363; GO:0003674 [GO:0003676]; GO:0097159; GO:1901363; GO:0005488; GO:0003674 [GO:0003677]; GO:0003676; GO:0097159; GO:1901363; GO:0005488; GO:0003674 [GO:0003723]; GO:0003676; GO:0097159; GO:1901363; GO:0005488; GO:0003674 [GO:0005515]; GO:0005488; GO:0003674 [GO:0005634]; GO:0043231; GO:0043227; GO:0043229; GO:0043226; GO:00444…	114.657	12.83	3	3	253.82	15.45	3	4	382	43.8381	8.63135
F8WBS5	60S ribosomal protein L35a OS=Homo sapiens GN=RPL35A PE=4 SV=1 - [F8WBS5_HUMAN]	43.64	7.40511e+06	0	4	3	3	5	structural molecule activity	cytoplasm; ribosome	metabolic process	Pf01247	6165	[GO:0003735]; GO:0005198; GO:0003674 [GO:0005622]; GO:0044464; GO:0005575; GO:0005623 [GO:0005840]; GO:0030529; GO:0043232; GO:0044444; GO:0032991; GO:0044424; GO:0043228; GO:0043229; GO:0005737; GO:0005575; GO:0005622; GO:0044464; GO:0043226; GO:0005623 [GO:0006412]; GO:0010467; GO:0034645; GO:0044267; GO:0043170; GO:0009059; GO:0044249; GO:0044260; GO:0019538; GO:0071704; GO:1901576; GO:0009058…	34.59	43.64	3	3					55	6.46844	9.99365
G5E972	Thymopentin OS=Homo sapiens GN=TMPO PE=4 SV=1 - [G5E972_HUMAN]	17.15	7.39815e+06	4.37089e+07	6	5	5	10	DNA binding; protein binding	chromosome; nucleus; membrane	metabolic process; regulation of biological process	Pf03020; Pf08198	7112	[GO:0000785]; GO:0044427; GO:0005694; GO:0044446; GO:0043232; GO:0043229; GO:0044422; GO:0044424; GO:0043228; GO:0043226; GO:0005575; GO:0005622; GO:0044464; GO:0005623 [GO:0003677]; GO:0003676; GO:0097159; GO:1901363; GO:0005488; GO:0003674 [GO:0005515]; GO:0005488; GO:0003674 [GO:0005521]; GO:0005515; GO:0005488; GO:0003674 [GO:0005634]; GO:0043231; GO:0043227; GO:0043229; GO:0043226; GO:004442…	54.82	6.04	2	2	127.67	13.77	4	4	414	46.2782	9.02686
P55769	NHP2-like protein 1 OS=Homo sapiens GN=NHP2L1 PE=1 SV=3 - [NH2L1_HUMAN]	17.97	7.39522e+06	0	2	2	2	3	RNA binding; protein binding	nucleus; organelle lumen; spliceosomal complex	metabolic process	Pf01248	4809	[GO:0000398]; GO:0000377; GO:0006397; GO:0000375; GO:0006396; GO:0016071; GO:0008380; GO:0010467; GO:0016070; GO:0043170; GO:0044260; GO:0090304; GO:0071704; GO:0044237; GO:0006139; GO:0008152; GO:0009987; GO:0006725; GO:0034641; GO:0044238; GO:0046483; GO:1901360; GO:0008150; GO:0006807 [GO:0003723]; GO:0003676; GO:0097159; GO:1901363; GO:0005488; GO:0003674 [GO:0005515]; GO:0005488; GO:0003674 …	46.38	17.97	2	2					128	14.1646	8.45557
D3YTB1	60S ribosomal protein L32 (Fragment) OS=Homo sapiens GN=RPL32 PE=4 SV=1 - [D3YTB1_HUMAN]	17.29	7.35539e+06	0	3	2	2	3	structural molecule activity	cytoplasm; ribosome; cytosol	metabolic process	Pf01655	6161	[GO:0003735]; GO:0005198; GO:0003674 [GO:0005622]; GO:0044464; GO:0005575; GO:0005623 [GO:0005840]; GO:0030529; GO:0043232; GO:0044444; GO:0032991; GO:0044424; GO:0043228; GO:0043229; GO:0005737; GO:0005575; GO:0005622; GO:0044464; GO:0043226; GO:0005623 [GO:0006412]; GO:0010467; GO:0034645; GO:0044267; GO:0043170; GO:0009059; GO:0044249; GO:0044260; GO:0019538; GO:0071704; GO:1901576; GO:0009058…	43.53	7.52	1	1	45.24	9.77	1	1	133	15.6067	11.4438
P46087-3	Isoform 3 of Putative ribosomal RNA methyltransferase NOP2 OS=Homo sapiens GN=NOP2 - [NOP2_HUMAN]	9.39	7.33173e+06	0	8	5	5	6	RNA binding; protein binding; catalytic activity	nucleus; organelle lumen	metabolic process; cell proliferation; regulation of biological process	Pf01189; Pf12847	4839	[GO:0003723]; GO:0003676; GO:0097159; GO:1901363; GO:0005488; GO:0003674 [GO:0005515]; GO:0005488; GO:0003674 [GO:0005634]; GO:0043231; GO:0043227; GO:0043229; GO:0043226; GO:0044424; GO:0005575; GO:0005622; GO:0044464; GO:0005623 [GO:0005730]; GO:0031981; GO:0043232; GO:0044428; GO:0070013; GO:0043228; GO:0043229; GO:0005634; GO:0044446; GO:0043233; GO:0043226; GO:0044424; GO:0043231; GO:0044422…	91.86	7.96	4	4					628	69.5716	6.58057
Q92945	Far upstream element-binding protein 2 OS=Homo sapiens GN=KHSRP PE=1 SV=4 - [FUBP2_HUMAN]	5.49	7.1951e+06	1.60525e+07	1	3	3	3	DNA binding; RNA binding	nucleus; organelle lumen; cytoplasm; cytosol	metabolic process; regulation of biological process; transport	Pf00013	8570	[GO:0000375]; GO:0008380; GO:0006396; GO:0010467; GO:0016070; GO:0043170; GO:0044260; GO:0090304; GO:0071704; GO:0044237; GO:0006139; GO:0008152; GO:0009987; GO:0006725; GO:0034641; GO:0044238; GO:0046483; GO:1901360; GO:0008150; GO:0006807 [GO:0003677]; GO:0003676; GO:0097159; GO:1901363; GO:0005488; GO:0003674 [GO:0003723]; GO:0003676; GO:0097159; GO:1901363; GO:0005488; GO:0003674 [GO:0005634]…	38.8	3.94	2	2	38.75	1.55	1	1	711	73.07	7.29834
Q9P015	39S ribosomal protein L15, mitochondrial OS=Homo sapiens GN=MRPL15 PE=1 SV=1 - [RM15_HUMAN]	25.34	7.19076e+06	22298840	21	6	6	9	structural molecule activity	cytoplasm; mitochondrion; ribosome	metabolic process	Pf00828	29088	[GO:0003735]; GO:0005198; GO:0003674 [GO:0005739]; GO:0043231; GO:0044444; GO:0043227; GO:0043229; GO:0005737; GO:0044424; GO:0043226; GO:0005622; GO:0044464; GO:0005575; GO:0005623 [GO:0005840]; GO:0030529; GO:0043232; GO:0044444; GO:0032991; GO:0044424; GO:0043228; GO:0043229; GO:0005737; GO:0005575; GO:0005622; GO:0044464; GO:0043226; GO:0005623 [GO:0006412]; GO:0010467; GO:0034645; GO:0044267…	44.64	14.53	3	3	71.97	4.39	1	1	296	33.3989	10.0083
P46777	60S ribosomal protein L5 OS=Homo sapiens GN=RPL5 PE=1 SV=3 - [RL5_HUMAN]	25.59	7.17348e+06	1.6815e+07	2	6	6	10	RNA binding; structural molecule activity; protein binding	nucleus; organelle lumen; cytoplasm; cytosol; ribosome	metabolic process; cell organization and biogenesis; transport	Pf00861	6125	[GO:0000184]; GO:0000956; GO:0006402; GO:0006401; GO:0016071; GO:0016070; GO:0034655; GO:0044265; GO:0044260; GO:0090304; GO:0006139; GO:0019439; GO:0044270; GO:0046700; GO:1901361; GO:0009057; GO:0044248; GO:0043170; GO:0044237; GO:0006725; GO:0034641; GO:0044238; GO:0046483; GO:1901360; GO:1901575; GO:0009056; GO:0071704; GO:0008152; GO:0009987; GO:0006807; GO:0008150 [GO:0003723]; GO:0003676; …	39.5033	14.81	3	3	93.44	16.16	3	3	297	34.3407	9.71533
CON_00124499.2	TREMBL:Q8VED5 Tax_Id=10090 Gene_Symbol=Krt79 Keratin 79	12.24	7.15083e+06	8.44448e+08	18	1	5	9				Protein not found	Protein not found	Protein not found	45.08	2.26	1	1	153.316	12.24	5	8	531	57.5168	7.69385
P14174	Macrophage migration inhibitory factor OS=Homo sapiens GN=MIF PE=1 SV=4 - [MIF_HUMAN]	7.83	6.96007e+06	0	1	1	1	1	catalytic activity; protein binding	extracellular; cytoplasm; cell surface	metabolic process; regulation of biological process; cell death; defense response; response to stimulus; cell communication; cell proliferation; transport; cell organization and biogenesis	Pf01187	4282	[GO:0001516]; GO:0006693; GO:0046457; GO:0006692; GO:0006636; GO:0046456; GO:0006690; GO:0033559; GO:0006633; GO:0046394; GO:1901570; GO:0019752; GO:1901568; GO:0006631; GO:0008610; GO:0072330; GO:0016053; GO:1901576; GO:0043436; GO:0044710; GO:0071704; GO:0032787; GO:0044255; GO:0006629; GO:0006082; GO:0044249; GO:0044283; GO:0009058; GO:0008152; GO:0044237; GO:0044238; GO:0044281; GO:0044711; G…	35.89	7.83	1	1					115	12.4682	7.88428
E9PFH8	Lupus La protein OS=Homo sapiens GN=SSB PE=4 SV=1 - [E9PFH8_HUMAN]	29.92	6.81572e+06	1.83385e+07	5	8	8	15	nucleotide binding; RNA binding	nucleus	metabolic process	Pf00076; Pf05383; Pf08777	6741	[GO:0000166]; GO:0036094; GO:1901265; GO:0005488; GO:0097159; GO:1901363; GO:0003674 [GO:0003676]; GO:0097159; GO:1901363; GO:0005488; GO:0003674 [GO:0003723]; GO:0003676; GO:0097159; GO:1901363; GO:0005488; GO:0003674 [GO:0005634]; GO:0043231; GO:0043227; GO:0043229; GO:0043226; GO:0044424; GO:0005575; GO:0005622; GO:0044464; GO:0005623 [GO:0006396]; GO:0010467; GO:0016070; GO:0043170; GO:004426…	119.93	20.78	5	5	132.497	12.47	4	5	361	41.7987	5.96045
P05141	ADP/ATP translocase 2 OS=Homo sapiens GN=SLC25A5 PE=1 SV=7 - [ADT2_HUMAN]	42.62	6.63952e+06	2.92895e+08	2	7	13	29	transporter activity; protein binding	cytoplasm; mitochondrion; membrane; organelle lumen; cytoskeleton	metabolic process; transport; cell proliferation; regulation of biological process; cell communication; cell death; cell organization and biogenesis; response to stimulus	Pf00153	292	[GO:0005215]; GO:0003674 [GO:0005515]; GO:0005488; GO:0003674 [GO:0005739]; GO:0043231; GO:0044444; GO:0043227; GO:0043229; GO:0005737; GO:0044424; GO:0043226; GO:0005622; GO:0044464; GO:0005575; GO:0005623 [GO:0005743]; GO:0019866; GO:0031966; GO:0031090; GO:0031967; GO:0044424; GO:0005740; GO:0044429; GO:0016020; GO:0043227; GO:0044422; GO:0031975; GO:0044446; GO:0005622; GO:0044464; GO:0005739…	123.202	15.44	3	3	365.438	27.18	8	11	298	32.8312	9.68604
Q9Y676	28S ribosomal protein S18b, mitochondrial OS=Homo sapiens GN=MRPS18B PE=1 SV=1 - [RT18B_HUMAN]	13.18	6.52767e+06	0	2	2	2	3	structural molecule activity	cytoplasm; mitochondrion; organelle lumen; ribosome	metabolic process	Pf01084	28973	[GO:0003735]; GO:0005198; GO:0003674 [GO:0005622]; GO:0044464; GO:0005575; GO:0005623 [GO:0005739]; GO:0043231; GO:0044444; GO:0043227; GO:0043229; GO:0005737; GO:0044424; GO:0043226; GO:0005622; GO:0044464; GO:0005575; GO:0005623 [GO:0005763]; GO:0000314; GO:0005761; GO:0044429; GO:0000313; GO:0015935; GO:0005759; GO:0005739; GO:0044444; GO:0044446; GO:0005840; GO:0044422; GO:0044391; GO:0070013…	39.11	5.81	1	1					258	29.377	9.37842
P31689	DnaJ homolog subfamily A member 1 OS=Homo sapiens GN=DNAJA1 PE=1 SV=2 - [DNJA1_HUMAN]	43.07	6.42108e+06	3.28284e+08	7	13	13	29	protein binding; nucleotide binding; metal ion binding	membrane	metabolic process; response to stimulus; reproduction; cellular component movement; cell communication; regulation of biological process	Pf00226; Pf00684; Pf01556	3301	[GO:0005515]; GO:0005488; GO:0003674 [GO:0005524]; GO:0032550; GO:0032559; GO:0035639; GO:0001883; GO:0032549; GO:0030554; GO:0032555; GO:0043168; GO:1901265; GO:0001882; GO:0017076; GO:0032553; GO:0043167; GO:0097159; GO:1901363; GO:0036094; GO:0097367; GO:0000166; GO:0005488; GO:0003674 [GO:0006457]; GO:0044267; GO:0019538; GO:0044260; GO:0043170; GO:0044238; GO:0044237; GO:0071704; GO:0008152;…	44.81	8.06	2	2	345.814	28.21	10	14	397	44.8395	7.07861
E7EPW2	28S ribosomal protein S25, mitochondrial OS=Homo sapiens GN=MRPS25 PE=4 SV=1 - [E7EPW2_HUMAN]	8.18	6.33271e+06	0	4	1	1	1		cytoplasm; mitochondrion		Pf05047	64432	[GO:0005739]; GO:0043231; GO:0044444; GO:0043227; GO:0043229; GO:0005737; GO:0044424; GO:0043226; GO:0005622; GO:0044464; GO:0005575; GO:0005623	28.48	8.18	1	1					110	12.9377	9.74463
Q9H9J2	39S ribosomal protein L44, mitochondrial OS=Homo sapiens GN=MRPL44 PE=1 SV=1 - [RM44_HUMAN]	3.31	6.2734e+06	1.67076e+07	1	1	1	3	RNA binding; catalytic activity	cytoplasm; mitochondrion; ribosome	metabolic process	Pf00636	65080	[GO:0003674] [GO:0003723]; GO:0003676; GO:0097159; GO:1901363; GO:0005488; GO:0003674 [GO:0003725]; GO:0003723; GO:0003676; GO:0097159; GO:1901363; GO:0005488; GO:0003674 [GO:0004518]; GO:0016788; GO:0016787; GO:0003824; GO:0003674 [GO:0004519]; GO:0004518; GO:0016788; GO:0016787; GO:0003824; GO:0003674 [GO:0004525]; GO:0016891; GO:0004521; GO:0016893; GO:0004519; GO:0004540; GO:0004518; GO:00167…	42.65	3.31	1	1	46.14	3.31	1	1	332	37.5117	8.39697
C9J4Z3	60S ribosomal protein L37a OS=Homo sapiens GN=RPL37A PE=4 SV=1 - [C9J4Z3_HUMAN]	44.12	6.25002e+06	0	2	2	2	4	structural molecule activity; metal ion binding	cytoplasm; cytosol; ribosome	metabolic process; cell organization and biogenesis; transport	Pf01780	6168	[GO:0000184]; GO:0000956; GO:0006402; GO:0006401; GO:0016071; GO:0016070; GO:0034655; GO:0044265; GO:0044260; GO:0090304; GO:0006139; GO:0019439; GO:0044270; GO:0046700; GO:1901361; GO:0009057; GO:0044248; GO:0043170; GO:0044237; GO:0006725; GO:0034641; GO:0044238; GO:0046483; GO:1901360; GO:1901575; GO:0009056; GO:0071704; GO:0008152; GO:0009987; GO:0006807; GO:0008150 [GO:0003735]; GO:0005198; …	26.66	44.12	2	2	87.88	26.47	1	1	68	7.61894	10.0083
Q15393	Splicing factor 3B subunit 3 OS=Homo sapiens GN=SF3B3 PE=1 SV=4 - [SF3B3_HUMAN]	11.75	6.21444e+06	4.70663e+07	3	11	11	16	protein binding	nucleus; organelle lumen; spliceosomal complex	metabolic process; cell organization and biogenesis	Pf03178; Pf10433	23450	[GO:0000375]; GO:0008380; GO:0006396; GO:0010467; GO:0016070; GO:0043170; GO:0044260; GO:0090304; GO:0071704; GO:0044237; GO:0006139; GO:0008152; GO:0009987; GO:0006725; GO:0034641; GO:0044238; GO:0046483; GO:1901360; GO:0008150; GO:0006807 [GO:0000398]; GO:0000377; GO:0006397; GO:0000375; GO:0006396; GO:0016071; GO:0008380; GO:0010467; GO:0016070; GO:0043170; GO:0044260; GO:0090304; GO:0071704; …	118.57	5.59	5	5	126.31	4.85	5	5	1217	135.492	5.26221
P13639	Elongation factor 2 OS=Homo sapiens GN=EEF2 PE=1 SV=4 - [EF2_HUMAN]	20.98	6.17941e+06	7.80187e+07	1	12	12	24	nucleotide binding; RNA binding; catalytic activity	cytoplasm; cytosol	metabolic process	Pf00009; Pf00679; Pf03144; Pf03764	1938	[GO:0000166]; GO:0036094; GO:1901265; GO:0005488; GO:0097159; GO:1901363; GO:0003674 [GO:0003746]; GO:0008135; GO:0003723; GO:0003676; GO:0097159; GO:1901363; GO:0005488; GO:0003674 [GO:0003924]; GO:0017111; GO:0016462; GO:0016818; GO:0016817; GO:0016787; GO:0003824; GO:0003674 [GO:0005525]; GO:0032550; GO:0032561; GO:0035639; GO:0001883; GO:0032549; GO:0019001; GO:0032555; GO:0043168; GO:1901265…	176.69	6.06	4	4	412.068	20.98	11	11	858	95.277	6.82959
Q96HS1-2	Isoform 2 of Serine/threonine-protein phosphatase PGAM5, mitochondrial OS=Homo sapiens GN=PGAM5 - [PGAM5_HUMAN]	21.57	6.1789e+06	5.09241e+07	3	4	4	10	catalytic activity; enzyme regulator activity; protein binding	cytoplasm; membrane; mitochondrion	metabolic process; regulation of biological process; cell death	Pf00300	192111	[GO:0004721]; GO:0016791; GO:0042578; GO:0016788; GO:0016787; GO:0003824; GO:0003674 [GO:0005096]; GO:0008047; GO:0030695; GO:0030234; GO:0060589; GO:0003674 [GO:0005575] [GO:0005622]; GO:0044464; GO:0005575; GO:0005623 [GO:0005623]; GO:0005575 [GO:0005741]; GO:0031966; GO:0031968; GO:0005740; GO:0031090; GO:0044429; GO:0019867; GO:0031967; GO:0044424; GO:0016020; GO:0043227; GO:0044422; GO:00057…	69.3067	13.33	3	3	78.62	18.82	3	4	255	28.0025	7.25439
O00505	Importin subunit alpha-3 OS=Homo sapiens GN=KPNA3 PE=1 SV=2 - [IMA3_HUMAN]	12.09	6.15423e+06	3.95824e+07	1	3	3	6	protein binding; transporter activity	nucleus; membrane; organelle lumen; cytoplasm; cytosol	cell organization and biogenesis; transport; cell communication; regulation of biological process; response to stimulus	Pf00514; Pf01749	3839	[GO:0005488]; GO:0003674 [GO:0005515]; GO:0005488; GO:0003674 [GO:0005634]; GO:0043231; GO:0043227; GO:0043229; GO:0043226; GO:0044424; GO:0005575; GO:0005622; GO:0044464; GO:0005623 [GO:0005643]; GO:0005635; GO:0044428; GO:0046930; GO:0012505; GO:0031967; GO:0005634; GO:0044446; GO:0016021; GO:0043234; GO:0044425; GO:0044464; GO:0031975; GO:0043227; GO:0043231; GO:0043229; GO:0044422; GO:0044424…	24.82	4.8	2	2	33.19	4.8	2	2	521	57.7748	4.94482
P09234	U1 small nuclear ribonucleoprotein C OS=Homo sapiens GN=SNRPC PE=1 SV=1 - [RU1C_HUMAN]	13.21	6.09118e+06	0	1	1	1	2	RNA binding; protein binding; metal ion binding	nucleus; spliceosomal complex; organelle lumen	cell organization and biogenesis; metabolic process	Pf06220	6631	[GO:0000243]; GO:0005684; GO:0005681; GO:0030529; GO:0044428; GO:0032991; GO:0044424; GO:0005634; GO:0044446; GO:0005575; GO:0005622; GO:0044464; GO:0043231; GO:0043229; GO:0044422; GO:0005623; GO:0043227; GO:0043226 [GO:0000387]; GO:0000398; GO:0022618; GO:0000377; GO:0006397; GO:0022613; GO:0034622; GO:0071826; GO:0000375; GO:0006396; GO:0016071; GO:0044085; GO:0065003; GO:0043933; GO:0008380; …	24.45	13.21	1	1					159	17.3812	9.67139
F8VSC5	SCY1-like protein 2 (Fragment) OS=Homo sapiens GN=SCYL2 PE=4 SV=1 - [F8VSC5_HUMAN]	10.13	6.08879e+06	3.14091e+07	2	4	4	5	catalytic activity; nucleotide binding		metabolic process	Pf00069; Pf07714	55681	[GO:0004672]; GO:0016301; GO:0016773; GO:0016772; GO:0016740; GO:0003824; GO:0003674 [GO:0005488]; GO:0003674 [GO:0005524]; GO:0032550; GO:0032559; GO:0035639; GO:0001883; GO:0032549; GO:0030554; GO:0032555; GO:0043168; GO:1901265; GO:0001882; GO:0017076; GO:0032553; GO:0043167; GO:0097159; GO:1901363; GO:0036094; GO:0097367; GO:0000166; GO:0005488; GO:0003674 [GO:0006468]; GO:0006464; GO:0016310…	157.037	10.13	4	4	115.22	2.35	1	1	681	77.0044	7.04932
Q92900-2	Isoform 2 of Regulator of nonsense transcripts 1 OS=Homo sapiens GN=UPF1 - [RENT1_HUMAN]	17.44	5.98303e+06	3.7628e+07	2	15	15	27	DNA binding; RNA binding; catalytic activity; protein binding; nucleotide binding; metal ion binding	chromosome; cytoplasm; nucleus; cytosol; spliceosomal complex	metabolic process; response to stimulus; transport; cell organization and biogenesis; regulation of biological process	Pf00448; Pf04851; Pf09416	5976	[GO:0000184]; GO:0000956; GO:0006402; GO:0006401; GO:0016071; GO:0016070; GO:0034655; GO:0044265; GO:0044260; GO:0090304; GO:0006139; GO:0019439; GO:0044270; GO:0046700; GO:1901361; GO:0009057; GO:0044248; GO:0043170; GO:0044237; GO:0006725; GO:0034641; GO:0044238; GO:0046483; GO:1901360; GO:1901575; GO:0009056; GO:0071704; GO:0008152; GO:0009987; GO:0006807; GO:0008150 [GO:0000785]; GO:0044427; …	100.59	7.78	7	7	334.84	15.38	13	13	1118	122.958	6.68311
Q5W011	RNA binding motif protein 17 (Fragment) OS=Homo sapiens GN=RBM17 PE=2 SV=1 - [Q5W011_HUMAN]	4.25	5.95628e+06	0	3	1	1	2	nucleotide binding; RNA binding; protein binding	nucleus; spliceosomal complex; organelle lumen	metabolic process		84991	[GO:0000166]; GO:0036094; GO:1901265; GO:0005488; GO:0097159; GO:1901363; GO:0003674 [GO:0000375]; GO:0008380; GO:0006396; GO:0010467; GO:0016070; GO:0043170; GO:0044260; GO:0090304; GO:0071704; GO:0044237; GO:0006139; GO:0008152; GO:0009987; GO:0006725; GO:0034641; GO:0044238; GO:0046483; GO:1901360; GO:0008150; GO:0006807 [GO:0000398]; GO:0000377; GO:0006397; GO:0000375; GO:0006396; GO:0016071;…	25.33	4.25	1	1					212	24.1613	6.18896
Q9BYC9	39S ribosomal protein L20, mitochondrial OS=Homo sapiens GN=MRPL20 PE=1 SV=1 - [RM20_HUMAN]	22.15	5.92672e+06	13751977	1	2	2	6	structural molecule activity; protein binding; RNA binding	cytoplasm; mitochondrion; organelle lumen; ribosome	metabolic process	Pf00453	55052	[GO:0003735]; GO:0005198; GO:0003674 [GO:0005515]; GO:0005488; GO:0003674 [GO:0005622]; GO:0044464; GO:0005575; GO:0005623 [GO:0005739]; GO:0043231; GO:0044444; GO:0043227; GO:0043229; GO:0005737; GO:0044424; GO:0043226; GO:0005622; GO:0044464; GO:0005575; GO:0005623 [GO:0005761]; GO:0000313; GO:0005759; GO:0044429; GO:0005840; GO:0044422; GO:0070013; GO:0005739; GO:0044444; GO:0044446; GO:003052…	40.4	22.15	2	2	46.07	22.15	2	2	149	17.4316	10.8579
CON_00715405.1	(Bos taurus) Gene_Symbol=LOC788610;HBG Hemoglobin fetal subunit beta - [SWISS-PROT:P02081|ENSEMBL:ENSBTAP00000043057;ENSBTAP00000050256|REFSEQ:NP_001014902;NP_001103979]	8.28	5.88707e+06	1.63399e+07	3	1	1	2				Protein not found	Protein not found	Protein not found	46.5	8.28	1	1	59.61	8.28	1	1	145	15.8493	7.03467
E5RI99	60S ribosomal protein L30 (Fragment) OS=Homo sapiens GN=RPL30 PE=3 SV=1 - [E5RI99_HUMAN]	40.35	5.80685e+06	9.51183e+07	3	3	4	11	structural molecule activity	cytoplasm; ribosome	metabolic process	Pf01248	6156	[GO:0003735]; GO:0005198; GO:0003674 [GO:0005622]; GO:0044464; GO:0005575; GO:0005623 [GO:0005737]; GO:0044424; GO:0005622; GO:0044464; GO:0005575; GO:0005623 [GO:0005840]; GO:0030529; GO:0043232; GO:0044444; GO:0032991; GO:0044424; GO:0043228; GO:0043229; GO:0005737; GO:0005575; GO:0005622; GO:0044464; GO:0043226; GO:0005623 [GO:0006412]; GO:0010467; GO:0034645; GO:0044267; GO:0043170; GO:000905…	33.36	15.79	2	2	213.55	29.82	3	5	114	12.6476	9.5542
Q13813-3	Isoform 3 of Spectrin alpha chain, non-erythrocytic 1 OS=Homo sapiens GN=SPTAN1 - [SPTN1_HUMAN]	7.01	5.8052e+06	1.7047e+07	4	12	12	16	protein binding; structural molecule activity; metal ion binding	cytoplasm; cytosol; cytoskeleton; membrane	cell death; cell organization and biogenesis; cell differentiation; cellular component movement; development; response to stimulus; regulation of biological process	Pf00018; Pf00036; Pf00435; Pf07653; Pf08726	6709	[GO:0003779]; GO:0008092; GO:0005515; GO:0005488; GO:0003674 [GO:0005200]; GO:0005198; GO:0003674 [GO:0005509]; GO:0046872; GO:0043169; GO:0043167; GO:0005488; GO:0003674 [GO:0005515]; GO:0005488; GO:0003674 [GO:0005516]; GO:0005515; GO:0005488; GO:0003674 [GO:0005829]; GO:0044444; GO:0005737; GO:0044424; GO:0005622; GO:0044464; GO:0005575; GO:0005623 [GO:0005916]; GO:0005913; GO:0014704; GO:0005…	104.756	6.12	10	10	62.08	1.67	3	3	2452	282.108	5.33838
F8W0J0	Spliceosome RNA helicase DDX39B OS=Homo sapiens GN=DDX39B PE=4 SV=1 - [F8W0J0_HUMAN]	23.5	5.77027e+06	0	10	3	3	5	catalytic activity; nucleotide binding			Pf00271	7919	[GO:0003676]; GO:0097159; GO:1901363; GO:0005488; GO:0003674 [GO:0004386]; GO:0017111; GO:0016462; GO:0016818; GO:0016817; GO:0016787; GO:0003824; GO:0003674 [GO:0005524]; GO:0032550; GO:0032559; GO:0035639; GO:0001883; GO:0032549; GO:0030554; GO:0032555; GO:0043168; GO:1901265; GO:0001882; GO:0017076; GO:0032553; GO:0043167; GO:0097159; GO:1901363; GO:0036094; GO:0097367; GO:0000166; GO:0005488;…	67.59	13.11	2	2	31.59	10.38	1	1	183	21.468	5.19873
H0YAB5	39S ribosomal protein L1, mitochondrial (Fragment) OS=Homo sapiens GN=MRPL1 PE=4 SV=1 - [H0YAB5_HUMAN]	10.08	5.71707e+06	0	2	1	1	2	RNA binding; structural molecule activity	cytoplasm; ribosome	metabolic process	Pf00687	65008	[GO:0003723]; GO:0003676; GO:0097159; GO:1901363; GO:0005488; GO:0003674 [GO:0003735]; GO:0005198; GO:0003674 [GO:0005622]; GO:0044464; GO:0005575; GO:0005623 [GO:0005840]; GO:0030529; GO:0043232; GO:0044444; GO:0032991; GO:0044424; GO:0043228; GO:0043229; GO:0005737; GO:0005575; GO:0005622; GO:0044464; GO:0043226; GO:0005623 [GO:0006412]; GO:0010467; GO:0034645; GO:0044267; GO:0043170; GO:000905…	28.08	10.08	1	1	21.32	10.08	1	1	119	13.0917	5.12256
C9JB50	60S ribosomal protein L28 OS=Homo sapiens GN=RPL28 PE=4 SV=1 - [C9JB50_HUMAN]	55.07	5.67124e+06	217973661	8	6	6	12	RNA binding; structural molecule activity; protein binding	cytoplasm; cytosol; ribosome	metabolic process; cell organization and biogenesis; transport	Pf01778	6158	[GO:0000184]; GO:0000956; GO:0006402; GO:0006401; GO:0016071; GO:0016070; GO:0034655; GO:0044265; GO:0044260; GO:0090304; GO:0006139; GO:0019439; GO:0044270; GO:0046700; GO:1901361; GO:0009057; GO:0044248; GO:0043170; GO:0044237; GO:0006725; GO:0034641; GO:0044238; GO:0046483; GO:1901360; GO:1901575; GO:0009056; GO:0071704; GO:0008152; GO:0009987; GO:0006807; GO:0008150 [GO:0003723]; GO:0003676; …	41.3858	37.68	3	3	67.37	53.62	4	5	69	7.88318	10.6968
O00422	Histone deacetylase complex subunit SAP18 OS=Homo sapiens GN=SAP18 PE=1 SV=1 - [SAP18_HUMAN]	32.03	5.52977e+06	0	2	3	3	4	protein binding	nucleus; organelle lumen; cytoplasm; membrane	metabolic process; regulation of biological process; cell death	Pf06487	10284	[GO:0000118]; GO:0044451; GO:1902494; GO:0005654; GO:0044428; GO:0043234; GO:0031981; GO:0005634; GO:0044446; GO:0032991; GO:0070013; GO:0043231; GO:0043229; GO:0044422; GO:0044424; GO:0005575; GO:0043233; GO:0043227; GO:0043226; GO:0005622; GO:0044464; GO:0031974; GO:0005623 [GO:0000381]; GO:0000380; GO:0048024; GO:0000398; GO:0043484; GO:0050684; GO:0000377; GO:0006397; GO:0008380; GO:0010468; …	27.02	4.58	1	1					153	17.55	9.34912
P62891	60S ribosomal protein L39 OS=Homo sapiens GN=RPL39 PE=2 SV=2 - [RL39_HUMAN]	19.61	5.34281e+06	0	2	1	1	1	RNA binding; structural molecule activity	cytoplasm; cytosol; ribosome	metabolic process; cell organization and biogenesis; transport	Pf00832	6170	[GO:0000184]; GO:0000956; GO:0006402; GO:0006401; GO:0016071; GO:0016070; GO:0034655; GO:0044265; GO:0044260; GO:0090304; GO:0006139; GO:0019439; GO:0044270; GO:0046700; GO:1901361; GO:0009057; GO:0044248; GO:0043170; GO:0044237; GO:0006725; GO:0034641; GO:0044238; GO:0046483; GO:1901360; GO:1901575; GO:0009056; GO:0071704; GO:0008152; GO:0009987; GO:0006807; GO:0008150 [GO:0003723]; GO:0003676; …	26.95	19.61	1	1					51	6.40265	12.5571
P39019	40S ribosomal protein S19 OS=Homo sapiens GN=RPS19 PE=1 SV=2 - [RS19_HUMAN]	13.79	5.33495e+06	0	1	2	2	2	RNA binding; structural molecule activity; protein binding	nucleus; organelle lumen; cytoplasm; cytosol; ribosome	cell organization and biogenesis; metabolic process; cellular component movement; response to stimulus; transport; cell differentiation; development; regulation of biological process; defense response	Pf01090	6223	[GO:0000028]; GO:0022618; GO:0042255; GO:0042274; GO:0022613; GO:0034622; GO:0071826; GO:0042254; GO:0070925; GO:0044085; GO:0065003; GO:0043933; GO:0006996; GO:0022607; GO:0071840; GO:0016043; GO:0044763; GO:0008150; GO:0009987; GO:0044699 [GO:0000184]; GO:0000956; GO:0006402; GO:0006401; GO:0016071; GO:0016070; GO:0034655; GO:0044265; GO:0044260; GO:0090304; GO:0006139; GO:0019439; GO:0044270; …	24.09	7.59	1	1					145	16.0505	10.3159
Q9P1Y5	Calmodulin-regulated spectrin-associated protein 3 OS=Homo sapiens GN=CAMSAP3 PE=1 SV=2 - [CAMP3_HUMAN]	3.36	5.29712e+06	1.23066e+07	2	4	4	5	protein binding	cytoplasm; cytoskeleton	cell organization and biogenesis; metabolic process; regulation of biological process	Pf00307; Pf08683; Pf11971	57662	[GO:0000226]; GO:0007010; GO:0007017; GO:0006996; GO:0044763; GO:0016043; GO:0009987; GO:0044699; GO:0071840; GO:0008150 [GO:0005515]; GO:0005488; GO:0003674 [GO:0005737]; GO:0044424; GO:0005622; GO:0044464; GO:0005575; GO:0005623 [GO:0005813]; GO:0005815; GO:0043232; GO:0015630; GO:0044430; GO:0043228; GO:0043229; GO:0005856; GO:0044446; GO:0043226; GO:0044424; GO:0044422; GO:0005575; GO:0005622…	60.99	0.8	1	1	94.1433	2.56	3	3	1249	134.666	8.35303
Q3MHD2	Protein LSM12 homolog OS=Homo sapiens GN=LSM12 PE=1 SV=2 - [LSM12_HUMAN]	6.67	5.23931e+06	7.82394e+06	3	1	1	3				Pf09793	124801		58.8	6.67	1	1	50.93	6.67	1	1	195	21.6871	7.73779
H0Y4X3	RNA-binding protein 39 (Fragment) OS=Homo sapiens GN=RBM39 PE=4 SV=1 - [H0Y4X3_HUMAN]	25.22	5.20858e+06	5.98839e+07	18	6	6	10	nucleotide binding; RNA binding	nucleus	metabolic process	Pf00076	9584	[GO:0000166]; GO:0036094; GO:1901265; GO:0005488; GO:0097159; GO:1901363; GO:0003674 [GO:0003676]; GO:0097159; GO:1901363; GO:0005488; GO:0003674 [GO:0003723]; GO:0003676; GO:0097159; GO:1901363; GO:0005488; GO:0003674 [GO:0005634]; GO:0043231; GO:0043227; GO:0043229; GO:0043226; GO:0044424; GO:0005575; GO:0005622; GO:0044464; GO:0005623 [GO:0006397]; GO:0006396; GO:0016071; GO:0010467; GO:001607…	61.74	16.62	3	3	107.253	14.84	4	4	337	36.6725	5.60498
Q96I24	Far upstream element-binding protein 3 OS=Homo sapiens GN=FUBP3 PE=1 SV=2 - [FUBP3_HUMAN]	6.99	5.20433e+06	0	6	4	4	4	DNA binding; RNA binding	nucleus; cytoplasm	metabolic process; regulation of biological process	Pf00013	8939	[GO:0003677]; GO:0003676; GO:0097159; GO:1901363; GO:0005488; GO:0003674 [GO:0003723]; GO:0003676; GO:0097159; GO:1901363; GO:0005488; GO:0003674 [GO:0005634]; GO:0043231; GO:0043227; GO:0043229; GO:0043226; GO:0044424; GO:0005575; GO:0005622; GO:0044464; GO:0005623 [GO:0005737]; GO:0044424; GO:0005622; GO:0044464; GO:0005575; GO:0005623 [GO:0006351]; GO:0010467; GO:0032774; GO:0034645; GO:004317…	33.43	2.27	1	1					572	61.6022	8.38232
Q6N021	Methylcytosine dioxygenase TET2 OS=Homo sapiens GN=TET2 PE=1 SV=3 - [TET2_HUMAN]	2.35	5.18798e+06	0	4	3	3	3	protein binding; catalytic activity; metal ion binding		development; metabolic process; cell organization and biogenesis; cell differentiation; regulation of biological process	Pf12851; Pf12880	54790	[GO:0001822]; GO:0044767; GO:0048513; GO:0072001; GO:0032502; GO:0044699; GO:0048731; GO:0048856; GO:0001655; GO:0008150; GO:0007275; GO:0044707; GO:0032501 [GO:0005515]; GO:0005488; GO:0003674 [GO:0006493]; GO:0006486; GO:0006464; GO:0009101; GO:0043413; GO:0036211; GO:0044267; GO:0009100; GO:0034645; GO:1901137; GO:0043412; GO:0070085; GO:0019538; GO:0044260; GO:1901135; GO:0009059; GO:0044249;…	63.5067	2.35	3	3					2002	223.671	7.98682
D6R9P3	Heterogeneous nuclear ribonucleoprotein A/B OS=Homo sapiens GN=HNRNPAB PE=4 SV=1 - [D6R9P3_HUMAN]	8.21	5.16797e+06	0	7	2	2	3	nucleotide binding	nucleus; organelle lumen		Pf00076; Pf08143	3182	[GO:0000166]; GO:0036094; GO:1901265; GO:0005488; GO:0097159; GO:1901363; GO:0003674 [GO:0003676]; GO:0097159; GO:1901363; GO:0005488; GO:0003674 [GO:0005634]; GO:0043231; GO:0043227; GO:0043229; GO:0043226; GO:0044424; GO:0005575; GO:0005622; GO:0044464; GO:0005623 [GO:0005730]; GO:0031981; GO:0043232; GO:0044428; GO:0070013; GO:0043228; GO:0043229; GO:0005634; GO:0044446; GO:0043233; GO:0043226…	34.14	8.21	2	2					280	30.284	7.91357
Q9BYN8	28S ribosomal protein S26, mitochondrial OS=Homo sapiens GN=MRPS26 PE=1 SV=1 - [RT26_HUMAN]	21.46	5.16362e+06	1.21371e+07	1	4	4	6	metal ion binding	cytoplasm; mitochondrion; organelle lumen; ribosome	response to stimulus; metabolic process		64949	[GO:0005509]; GO:0046872; GO:0043169; GO:0043167; GO:0005488; GO:0003674 [GO:0005739]; GO:0043231; GO:0044444; GO:0043227; GO:0043229; GO:0005737; GO:0044424; GO:0043226; GO:0005622; GO:0044464; GO:0005575; GO:0005623 [GO:0005763]; GO:0000314; GO:0005761; GO:0044429; GO:0000313; GO:0015935; GO:0005759; GO:0005739; GO:0044444; GO:0044446; GO:0005840; GO:0044422; GO:0044391; GO:0070013; GO:0043231;…	127.15	17.07	3	3	57.4	8.29	2	2	205	24.1969	10.3892
Q9Y3B9	RRP15-like protein OS=Homo sapiens GN=RRP15 PE=1 SV=2 - [RRP15_HUMAN]	6.38	5.15809e+06	0	1	2	2	2		nucleus; organelle lumen; cytoplasm; mitochondrion		Pf07890	51018	[GO:0005634]; GO:0043231; GO:0043227; GO:0043229; GO:0043226; GO:0044424; GO:0005575; GO:0005622; GO:0044464; GO:0005623 [GO:0005730]; GO:0031981; GO:0043232; GO:0044428; GO:0070013; GO:0043228; GO:0043229; GO:0005634; GO:0044446; GO:0043233; GO:0043226; GO:0044424; GO:0043231; GO:0044422; GO:0031974; GO:0005575; GO:0005622; GO:0044464; GO:0043227; GO:0005623 [GO:0005739]; GO:0043231; GO:0044444;…	49.1	6.38	2	2					282	31.4645	5.51611
Q99848	Probable rRNA-processing protein EBP2 OS=Homo sapiens GN=EBNA1BP2 PE=1 SV=2 - [EBP2_HUMAN]	4.9	4.99956e+06	0	2	1	1	1		nucleus; organelle lumen; membrane		Pf05890	10969	[GO:0005634]; GO:0043231; GO:0043227; GO:0043229; GO:0043226; GO:0044424; GO:0005575; GO:0005622; GO:0044464; GO:0005623 [GO:0005730]; GO:0031981; GO:0043232; GO:0044428; GO:0070013; GO:0043228; GO:0043229; GO:0005634; GO:0044446; GO:0043233; GO:0043226; GO:0044424; GO:0043231; GO:0044422; GO:0031974; GO:0005575; GO:0005622; GO:0044464; GO:0043227; GO:0005623 [GO:0016020]; GO:0005575 [GO:0042254]…	27.73	4.9	1	1					306	34.8304	10.0962
Q96EY7	Pentatricopeptide repeat domain-containing protein 3, mitochondrial OS=Homo sapiens GN=PTCD3 PE=1 SV=3 - [PTCD3_HUMAN]	25.98	4.99252e+06	8.77919e+06	5	14	14	22	RNA binding	cytoplasm; mitochondrion	metabolic process; regulation of biological process; cell organization and biogenesis		55037	[GO:0003723]; GO:0003676; GO:0097159; GO:1901363; GO:0005488; GO:0003674 [GO:0005739]; GO:0043231; GO:0044444; GO:0043227; GO:0043229; GO:0005737; GO:0044424; GO:0043226; GO:0005622; GO:0044464; GO:0005575; GO:0005623 [GO:0006417]; GO:0006412; GO:0010608; GO:0032268; GO:2000112; GO:0010467; GO:0034645; GO:0044267; GO:0010468; GO:0031323; GO:0051246; GO:0010556; GO:0031326; GO:0043170; GO:0009059;…	231.399	16.55	9	9	182.127	12.77	7	7	689	78.4997	6.41748
F8WCJ1	Eukaryotic translation initiation factor 5A-2 OS=Homo sapiens GN=EIF5A2 PE=4 SV=1 - [F8WCJ1_HUMAN]	11.43	4989962	35955069	9	1	1	3	RNA binding		metabolic process; regulation of biological process; cell organization and biogenesis		56648	[GO:0003723]; GO:0003676; GO:0097159; GO:1901363; GO:0005488; GO:0003674 [GO:0003746]; GO:0008135; GO:0003723; GO:0003676; GO:0097159; GO:1901363; GO:0005488; GO:0003674 [GO:0006452]; GO:0006414; GO:0006412; GO:0034645; GO:0010467; GO:0044267; GO:0009059; GO:0044249; GO:0044260; GO:0043170; GO:0019538; GO:1901576; GO:0009058; GO:0044237; GO:0071704; GO:0044238; GO:0008152; GO:0009987; GO:0008150 …	48.72	11.43	1	1	46.17	11.43	1	1	105	11.6799	9.14404
O00743-2	Isoform 2 of Serine/threonine-protein phosphatase 6 catalytic subunit OS=Homo sapiens GN=PPP6C - [PPP6_HUMAN]	26.15	4.98971e+06	9.91594e+07	4	5	5	13	catalytic activity; protein binding; metal ion binding	cytoplasm; cytosol	metabolic process	Pf00149	5537	[GO:0000082]; GO:0044772; GO:0000278; GO:0044770; GO:0007049; GO:0022402; GO:0044763; GO:0009987; GO:0044699; GO:0008150 [GO:0004722]; GO:0004721; GO:0016791; GO:0042578; GO:0016788; GO:0016787; GO:0003824; GO:0003674 [GO:0005515]; GO:0005488; GO:0003674 [GO:0005737]; GO:0044424; GO:0005622; GO:0044464; GO:0005575; GO:0005623 [GO:0005829]; GO:0044444; GO:0005737; GO:0044424; GO:0005622; GO:004446…	26.49	7.77	2	2	271.26	21.91	4	6	283	32.5113	6.03662
Q8N983-4	Isoform 4 of 39S ribosomal protein L43, mitochondrial OS=Homo sapiens GN=MRPL43 - [RM43_HUMAN]	15.72	4.98189e+06	0	9	3	3	4	structural molecule activity	cytoplasm; mitochondrion; organelle lumen; ribosome	metabolic process	Pf05047	84545	[GO:0003735]; GO:0005198; GO:0003674 [GO:0005761]; GO:0000313; GO:0005759; GO:0044429; GO:0005840; GO:0044422; GO:0070013; GO:0005739; GO:0044444; GO:0044446; GO:0030529; GO:0043232; GO:0005575; GO:0043226; GO:0043233; GO:0043231; GO:0005737; GO:0044424; GO:0043229; GO:0032991; GO:0043228; GO:0031974; GO:0043227; GO:0005622; GO:0044464; GO:0005623 [GO:0006412]; GO:0010467; GO:0034645; GO:0044267;…	50.25	6.92	1	1					159	17.8423	9.87646
Q9HCE1-2	Isoform 2 of Putative helicase MOV-10 OS=Homo sapiens GN=MOV10 - [MOV10_HUMAN]	5.22	4.96644e+06	1.50914e+07	3	4	4	7	RNA binding; catalytic activity; protein binding; nucleotide binding	cytoplasm; cytosol	metabolic process; regulation of biological process; cell communication; response to stimulus; defense response		4343	[GO:0000932]; GO:0035770; GO:0044444; GO:0030529; GO:0043232; GO:0005737; GO:0044424; GO:0032991; GO:0043228; GO:0043229; GO:0005622; GO:0044464; GO:0005575; GO:0043226; GO:0005623 [GO:0003723]; GO:0003676; GO:0097159; GO:1901363; GO:0005488; GO:0003674 [GO:0004386]; GO:0017111; GO:0016462; GO:0016818; GO:0016817; GO:0016787; GO:0003824; GO:0003674 [GO:0005488]; GO:0003674 [GO:0005515]; GO:000548…	46.6	2.56	2	2	146.937	4.11	3	3	900	101.533	9.20264
Q9Y383	Putative RNA-binding protein Luc7-like 2 OS=Homo sapiens GN=LUC7L2 PE=1 SV=2 - [LC7L2_HUMAN]	5.1	4.95198e+06	8.77604e+06	6	2	2	5	RNA binding; protein binding; metal ion binding	nucleus; organelle lumen	cell organization and biogenesis; metabolic process	Pf03194	51631	[GO:0003729]; GO:0003723; GO:0003676; GO:0097159; GO:1901363; GO:0005488; GO:0003674 [GO:0005515]; GO:0005488; GO:0003674 [GO:0005634]; GO:0043231; GO:0043227; GO:0043229; GO:0043226; GO:0044424; GO:0005575; GO:0005622; GO:0044464; GO:0005623 [GO:0005654]; GO:0031981; GO:0044428; GO:0070013; GO:0005634; GO:0044446; GO:0043233; GO:0043231; GO:0043229; GO:0044422; GO:0044424; GO:0031974; GO:0043227…	49.63	2.81	1	1	14.47	2.3	1	1	392	46.4856	10.0083
Q12906-5	Isoform 5 of Interleukin enhancer-binding factor 3 OS=Homo sapiens GN=ILF3 - [ILF3_HUMAN]	13.62	4.94808e+06	2.24601e+07	9	6	6	11	DNA binding; RNA binding; protein binding	nucleus; organelle lumen; cytoplasm; mitochondrion	metabolic process; regulation of biological process; defense response; response to stimulus	Pf00035; Pf07528	3609	[GO:0000279]; GO:0022403; GO:0022402; GO:0007049; GO:0044763; GO:0009987; GO:0044699; GO:0008150 [GO:0003677]; GO:0003676; GO:0097159; GO:1901363; GO:0005488; GO:0003674 [GO:0003723]; GO:0003676; GO:0097159; GO:1901363; GO:0005488; GO:0003674 [GO:0003725]; GO:0003723; GO:0003676; GO:0097159; GO:1901363; GO:0005488; GO:0003674 [GO:0005515]; GO:0005488; GO:0003674 [GO:0005622]; GO:0044464; GO:00055…	87.13	5.07	3	3	181.18	10.29	4	4	690	74.5603	8.23584
E9PKG1	Protein arginine N-methyltransferase 1 OS=Homo sapiens GN=PRMT1 PE=4 SV=1 - [E9PKG1_HUMAN]	16	4.93862e+06	2.05256e+07	10	4	4	5	catalytic activity	nucleus; cytoplasm; cytosol; membrane	development; metabolic process; cell organization and biogenesis	Pf05175; Pf06325; Pf08241; Pf12847	3276	[GO:0001701]; GO:0043009; GO:0009792; GO:0009790; GO:0007275; GO:0044767; GO:0048856; GO:0032502; GO:0044707; GO:0044699; GO:0008150; GO:0032501 [GO:0005634]; GO:0043231; GO:0043227; GO:0043229; GO:0043226; GO:0044424; GO:0005575; GO:0005622; GO:0044464; GO:0005623 [GO:0005737]; GO:0044424; GO:0005622; GO:0044464; GO:0005575; GO:0005623 [GO:0005829]; GO:0044444; GO:0005737; GO:0044424; GO:0005622…	47.05	8	2	2	65.6667	11.38	3	3	325	37.6848	6.15088
P46782	40S ribosomal protein S5 OS=Homo sapiens GN=RPS5 PE=1 SV=4 - [RS5_HUMAN]	24.51	4.90593e+06	6.46126e+07	1	5	5	14	RNA binding; structural molecule activity	cytoplasm; cytosol; ribosome	metabolic process; cell organization and biogenesis; regulation of biological process; transport	Pf00177	6193	[GO:0000184]; GO:0000956; GO:0006402; GO:0006401; GO:0016071; GO:0016070; GO:0034655; GO:0044265; GO:0044260; GO:0090304; GO:0006139; GO:0019439; GO:0044270; GO:0046700; GO:1901361; GO:0009057; GO:0044248; GO:0043170; GO:0044237; GO:0006725; GO:0034641; GO:0044238; GO:0046483; GO:1901360; GO:1901575; GO:0009056; GO:0071704; GO:0008152; GO:0009987; GO:0006807; GO:0008150 [GO:0003723]; GO:0003676; …	90.95	22.06	3	4	191.45	22.55	4	4	204	22.8621	9.71533
P12004	Proliferating cell nuclear antigen OS=Homo sapiens GN=PCNA PE=1 SV=1 - [PCNA_HUMAN]	21.46	4.88626e+06	5.08197e+07	1	4	4	9	catalytic activity; DNA binding; protein binding; enzyme regulator activity	nucleus; organelle lumen; chromosome; cytoplasm; cytoskeleton	metabolic process; regulation of biological process; cell organization and biogenesis; response to stimulus; development; cell proliferation; cell communication	Pf00705; Pf02747	5111	[GO:0000082]; GO:0044772; GO:0000278; GO:0044770; GO:0007049; GO:0022402; GO:0044763; GO:0009987; GO:0044699; GO:0008150 [GO:0000083]; GO:0000082; GO:0006357; GO:0022402; GO:0044772; GO:0006355; GO:0006366; GO:0007049; GO:0044763; GO:0000278; GO:0044770; GO:0006351; GO:0010468; GO:2000112; GO:2001141; GO:0009987; GO:0044699; GO:0010467; GO:0032774; GO:0034645; GO:0060255; GO:0010556; GO:0031326; …	24.23	2.68	1	1	76.5767	15.71	3	3	261	28.7503	4.69092
Q8IXB1-2	Isoform 2 of DnaJ homolog subfamily C member 10 OS=Homo sapiens GN=DNAJC10 - [DJC10_HUMAN]	3.35	4.77877e+06	1.2405e+07	4	2	2	4	enzyme regulator activity; protein binding; catalytic activity	extracellular; cytoplasm; endoplasmic reticulum; organelle lumen	metabolic process; regulation of biological process; response to stimulus; cellular homeostasis; cell communication; cell death	Pf00085; Pf00226	54431	[GO:0001671]; GO:0008047; GO:0060590; GO:0030234; GO:0060589; GO:0003674 [GO:0001933]; GO:0001932; GO:0006468; GO:0031400; GO:0042326; GO:0031399; GO:0042325; GO:0006464; GO:0016310; GO:0032269; GO:0045936; GO:0032268; GO:0019220; GO:0036211; GO:0044267; GO:0006796; GO:0031324; GO:0051248; GO:0010563; GO:0031323; GO:0051246; GO:0051174; GO:0019538; GO:0043412; GO:0044260; GO:0006793; GO:0009892; …	33.01	3.35	2	2	76	1.87	1	1	747	86.0809	7.38623
G3V1S7	Hyaluronan synthase 1 OS=Homo sapiens GN=HAS1 PE=4 SV=1 - [G3V1S7_HUMAN]	1.39	4620467	0	2	1	1	1	catalytic activity	membrane	metabolic process; cellular component movement; regulation of biological process; response to stimulus; cell organization and biogenesis	Pf00535; Pf03142	3036	[GO:0005886]; GO:0016020; GO:0044464; GO:0071944; GO:0005575; GO:0005623 [GO:0005887]; GO:0016021; GO:0031226; GO:0031224; GO:0044459; GO:0044425; GO:0005886; GO:0044464; GO:0005575; GO:0016020; GO:0071944; GO:0005623 [GO:0005975]; GO:0044238; GO:0071704; GO:0008152; GO:0008150 [GO:0006024]; GO:0006023; GO:0030203; GO:0006022; GO:0009059; GO:0044710; GO:1901137; GO:1901566; GO:0043170; GO:1901135…	35	1.39	1	1		0			577	64.6621	9.18799
O00425	Insulin-like growth factor 2 mRNA-binding protein 3 OS=Homo sapiens GN=IGF2BP3 PE=1 SV=2 - [IF2B3_HUMAN]	11.05	4.60451e+06	114884338	9	3	5	7	nucleotide binding; RNA binding; protein binding; translation regulator activity	nucleus; cytoplasm; cytosol	metabolic process; regulation of biological process; transport	Pf00013; Pf00076	10643	[GO:0000166]; GO:0036094; GO:1901265; GO:0005488; GO:0097159; GO:1901363; GO:0003674 [GO:0003676]; GO:0097159; GO:1901363; GO:0005488; GO:0003674 [GO:0003723]; GO:0003676; GO:0097159; GO:1901363; GO:0005488; GO:0003674 [GO:0003730]; GO:0003729; GO:0003723; GO:0003676; GO:0097159; GO:1901363; GO:0005488; GO:0003674 [GO:0005515]; GO:0005488; GO:0003674 [GO:0005634]; GO:0043231; GO:0043227; GO:00432…	68.59	7.08	3	3	39.41	2.25	1	1	579	63.6656	8.86572
Q96DG6	Carboxymethylenebutenolidase homolog OS=Homo sapiens GN=CMBL PE=1 SV=1 - [CMBL_HUMAN]	16.73	4.60042e+06	1.07664e+07	1	4	4	11	catalytic activity	cytoplasm; cytosol	metabolic process	Pf00326; Pf01738; Pf12695	134147	[GO:0005737]; GO:0044424; GO:0005622; GO:0044464; GO:0005575; GO:0005623 [GO:0005829]; GO:0044444; GO:0005737; GO:0044424; GO:0005622; GO:0044464; GO:0005575; GO:0005623 [GO:0006508]; GO:0019538; GO:0043170; GO:0044238; GO:0071704; GO:0008152; GO:0008150 [GO:0008236]; GO:0017171; GO:0070011; GO:0016787; GO:0008233; GO:0003824; GO:0003674 [GO:0016787]; GO:0003824; GO:0003674 [GO:0016788]; GO:00167…	187.59	16.73	3	5	193.683	11.02	2	3	245	28.0302	7.18115
Q7Z406	Myosin-14 OS=Homo sapiens GN=MYH14 PE=1 SV=2 - [MYH14_HUMAN]	3.46	4.54188e+06	4.74315e+07	7	1	5	11	catalytic activity; motor activity; nucleotide binding; protein binding	cytoskeleton; cytoplasm	cell differentiation; cell organization and biogenesis; cellular component movement; development; response to stimulus; regulation of biological process	Pf00063; Pf01576	79784	[GO:0000146]; GO:0003774; GO:0017111; GO:0016462; GO:0016818; GO:0016817; GO:0016787; GO:0003824; GO:0003674 [GO:0000166]; GO:0036094; GO:1901265; GO:0005488; GO:0097159; GO:1901363; GO:0003674 [GO:0001725]; GO:0032432; GO:0042641; GO:0015629; GO:0044430; GO:0005856; GO:0044446; GO:0043232; GO:0043229; GO:0044422; GO:0044424; GO:0043228; GO:0043226; GO:0005575; GO:0005622; GO:0044464; GO:0005623 …	62.4367	2.96	4	4	168.66	2.41	4	5	1995	227.732	5.60498
Q9BQ39	ATP-dependent RNA helicase DDX50 OS=Homo sapiens GN=DDX50 PE=1 SV=1 - [DDX50_HUMAN]	10.72	4.5326e+06	1.9046e+07	1	3	5	7	nucleotide binding; DNA binding; RNA binding; catalytic activity	nucleus; organelle lumen; membrane		Pf00270; Pf00271; Pf04851; Pf08152	79009	[GO:0000166]; GO:0036094; GO:1901265; GO:0005488; GO:0097159; GO:1901363; GO:0003674 [GO:0003676]; GO:0097159; GO:1901363; GO:0005488; GO:0003674 [GO:0003677]; GO:0003676; GO:0097159; GO:1901363; GO:0005488; GO:0003674 [GO:0003723]; GO:0003676; GO:0097159; GO:1901363; GO:0005488; GO:0003674 [GO:0004386]; GO:0017111; GO:0016462; GO:0016818; GO:0016817; GO:0016787; GO:0003824; GO:0003674 [GO:000552…	29.12	1.63	1	1	86.97	6.51	3	3	737	82.5141	9.17334
P52907	F-actin-capping protein subunit alpha-1 OS=Homo sapiens GN=CAPZA1 PE=1 SV=3 - [CAZA1_HUMAN]	9.79	4.52938e+06	1.42459e+07	5	2	2	3	protein binding	extracellular; cytoplasm; cytosol; cytoskeleton	cell organization and biogenesis; cellular component movement; coagulation; response to stimulus; defense response; regulation of biological process	Pf01267	829	[GO:0003779]; GO:0008092; GO:0005515; GO:0005488; GO:0003674 [GO:0005515]; GO:0005488; GO:0003674 [GO:0005576]; GO:0005575 [GO:0005737]; GO:0044424; GO:0005622; GO:0044464; GO:0005575; GO:0005623 [GO:0005829]; GO:0044444; GO:0005737; GO:0044424; GO:0005622; GO:0044464; GO:0005575; GO:0005623 [GO:0005856]; GO:0043232; GO:0043228; GO:0043229; GO:0043226; GO:0044424; GO:0005575; GO:0005622; GO:00444…	61.54	3.5	1	1	63.54	9.79	2	2	286	32.9023	5.69385
P82664	28S ribosomal protein S10, mitochondrial OS=Homo sapiens GN=MRPS10 PE=1 SV=2 - [RT10_HUMAN]	15.42	4.51861e+06	0	1	3	3	4	structural molecule activity	cytoplasm; mitochondrion; ribosome	metabolic process	Pf00338	55173	[GO:0003674] [GO:0003735]; GO:0005198; GO:0003674 [GO:0005622]; GO:0044464; GO:0005575; GO:0005623 [GO:0005739]; GO:0043231; GO:0044444; GO:0043227; GO:0043229; GO:0005737; GO:0044424; GO:0043226; GO:0005622; GO:0044464; GO:0005575; GO:0005623 [GO:0005840]; GO:0030529; GO:0043232; GO:0044444; GO:0032991; GO:0044424; GO:0043228; GO:0043229; GO:0005737; GO:0005575; GO:0005622; GO:0044464; GO:004322…	47.52	11.94	2	2					201	22.985	8.00146
I3L3Q7	Complement component 1 Q subcomponent-binding protein, mitochondrial (Fragment) OS=Homo sapiens GN=C1QBP PE=4 SV=1 - [I3L3Q7_HUMAN]	32.2	4.5117e+06	45053837	3	2	2	5	protein binding	extracellular; nucleus; cytoplasm; mitochondrion; organelle lumen		Pf02330		[GO:0001849]; GO:0001846; GO:0001848; GO:0005515; GO:0005488; GO:0003674 [GO:0005080]; GO:0019901; GO:0019900; GO:0019899; GO:0005515; GO:0005488; GO:0003674 [GO:0005615]; GO:0044421; GO:0005575; GO:0005576 [GO:0005634]; GO:0043231; GO:0043227; GO:0043229; GO:0043226; GO:0044424; GO:0005575; GO:0005622; GO:0044464; GO:0005623 [GO:0005737]; GO:0044424; GO:0005622; GO:0044464; GO:0005575; GO:000562…	65.15	15.25	1	1	90.86	15.25	1	1	177	19.9936	4.22119
Q9Y291	28S ribosomal protein S33, mitochondrial OS=Homo sapiens GN=MRPS33 PE=1 SV=1 - [RT33_HUMAN]	33.96	4.4983e+06	4.68617e+07	2	3	3	4	structural molecule activity	cytoplasm; mitochondrion; organelle lumen; ribosome	metabolic process	Pf08293	51650	[GO:0003735]; GO:0005198; GO:0003674 [GO:0005739]; GO:0043231; GO:0044444; GO:0043227; GO:0043229; GO:0005737; GO:0044424; GO:0043226; GO:0005622; GO:0044464; GO:0005575; GO:0005623 [GO:0005763]; GO:0000314; GO:0005761; GO:0044429; GO:0000313; GO:0015935; GO:0005759; GO:0005739; GO:0044444; GO:0044446; GO:0005840; GO:0044422; GO:0044391; GO:0070013; GO:0043231; GO:0005737; GO:0044424; GO:0043229;…	36.82	16.98	1	1	46.63	16.98	2	2	106	12.6207	10.1108
Q9Y3I0	tRNA-splicing ligase RtcB homolog OS=Homo sapiens GN=C22orf28 PE=1 SV=1 - [RTCB_HUMAN]	9.7	4.483e+06	9.1553e+06	2	3	3	4	nucleotide binding; catalytic activity; protein binding; metal ion binding	cytoplasm	development; metabolic process; cell differentiation; cell organization and biogenesis	Pf01139	51493	[GO:0000166]; GO:0036094; GO:1901265; GO:0005488; GO:0097159; GO:1901363; GO:0003674 [GO:0001701]; GO:0043009; GO:0009792; GO:0009790; GO:0007275; GO:0044767; GO:0048856; GO:0032502; GO:0044707; GO:0044699; GO:0008150; GO:0032501 [GO:0001890]; GO:0044767; GO:0048513; GO:0032502; GO:0044699; GO:0048731; GO:0048856; GO:0008150; GO:0007275; GO:0044707; GO:0032501 [GO:0003972]; GO:0008452; GO:0016886…	24.94	2.77	1	1	82.17	6.93	2	2	505	55.1749	7.2251
P16152	Carbonyl reductase [NADPH] 1 OS=Homo sapiens GN=CBR1 PE=1 SV=3 - [CBR1_HUMAN]	13.72	4.47e+06	2.53417e+07	6	4	4	4	nucleotide binding; catalytic activity	cytoplasm; cytosol	metabolic process	Pf00106; Pf01370; Pf08659	873	[GO:0000166]; GO:0036094; GO:1901265; GO:0005488; GO:0097159; GO:1901363; GO:0003674 [GO:0003824]; GO:0003674 [GO:0004090]; GO:0016616; GO:0016614; GO:0016491; GO:0003824; GO:0003674 [GO:0005737]; GO:0044424; GO:0005622; GO:0044464; GO:0005575; GO:0005623 [GO:0005829]; GO:0044444; GO:0005737; GO:0044424; GO:0005622; GO:0044464; GO:0005575; GO:0005623 [GO:0008152]; GO:0008150 [GO:0008168]; GO:0016…	55.54	6.86	2	2	51.68	6.86	2	2	277	30.3559	8.32373
P56537	Eukaryotic translation initiation factor 6 OS=Homo sapiens GN=EIF6 PE=1 SV=1 - [IF6_HUMAN]	31.43	4.41742e+06	16874433	3	4	4	4	RNA binding; protein binding	nucleus; cytoskeleton; organelle lumen; cytoplasm	transport; metabolic process; cell organization and biogenesis	Pf01912	3692	[GO:0000054]; GO:0033753; GO:0042254; GO:0051168; GO:0071428; GO:0033750; GO:0051649; GO:0051656; GO:0022613; GO:0006913; GO:0071426; GO:0051640; GO:0051234; GO:0051641; GO:0044085; GO:0016482; GO:0051169; GO:0071166; GO:0008150; GO:0051179; GO:0044763; GO:0071840; GO:0046907; GO:0009987; GO:0044699; GO:0006810 [GO:0003743]; GO:0008135; GO:0003723; GO:0003676; GO:0097159; GO:1901363; GO:0005488; …	86.33	27.35	3	3	27.1	4.08	1	1	245	26.5822	4.67822
K7EMA7	60S ribosomal protein L23a OS=Homo sapiens GN=RPL23A PE=4 SV=1 - [K7EMA7_HUMAN]	30	4.3763e+06	22304823	6	2	2	4	nucleotide binding; structural molecule activity	cytoplasm; ribosome	metabolic process	Pf00276	647099	[GO:0000166]; GO:0036094; GO:1901265; GO:0005488; GO:0097159; GO:1901363; GO:0003674 [GO:0003735]; GO:0005198; GO:0003674 [GO:0005622]; GO:0044464; GO:0005575; GO:0005623 [GO:0005840]; GO:0030529; GO:0043232; GO:0044444; GO:0032991; GO:0044424; GO:0043228; GO:0043229; GO:0005737; GO:0005575; GO:0005622; GO:0044464; GO:0043226; GO:0005623 [GO:0006412]; GO:0010467; GO:0034645; GO:0044267; GO:004317…	66.51	30	2	2	49.27	18.57	1	1	70	7.91839	9.23193
P49368	T-complex protein 1 subunit gamma OS=Homo sapiens GN=CCT3 PE=1 SV=4 - [TCPG_HUMAN]	37.25	4.35945e+06	1.86639e+08	8	18	18	31	nucleotide binding; protein binding	cytoplasm; cytosol; cytoskeleton; membrane	metabolic process; reproduction	Pf00118	7203	[GO:0000166]; GO:0036094; GO:1901265; GO:0005488; GO:0097159; GO:1901363; GO:0003674 [GO:0002199]; GO:0043234; GO:0032991; GO:0005575 [GO:0005515]; GO:0005488; GO:0003674 [GO:0005524]; GO:0032550; GO:0032559; GO:0035639; GO:0001883; GO:0032549; GO:0030554; GO:0032555; GO:0043168; GO:1901265; GO:0001882; GO:0017076; GO:0032553; GO:0043167; GO:0097159; GO:1901363; GO:0036094; GO:0097367; GO:0000166…	62.85	4.04	2	2	346.153	33.03	14	15	545	60.4953	6.49365
C9IYT0	H/ACA ribonucleoprotein complex subunit 4 (Fragment) OS=Homo sapiens GN=DKC1 PE=4 SV=1 - [C9IYT0_HUMAN]	21.24	4.34574e+06	0	5	4	4	5	RNA binding; catalytic activity	nucleus; organelle lumen	metabolic process	Pf01509; Pf08068	1736	[GO:0001522]; GO:0009451; GO:0016070; GO:0043412; GO:0044260; GO:0090304; GO:0043170; GO:0044237; GO:0006139; GO:0071704; GO:0008152; GO:0009987; GO:0006725; GO:0034641; GO:0044238; GO:0046483; GO:1901360; GO:0008150; GO:0006807 [GO:0003723]; GO:0003676; GO:0097159; GO:1901363; GO:0005488; GO:0003674 [GO:0005730]; GO:0031981; GO:0043232; GO:0044428; GO:0070013; GO:0043228; GO:0043229; GO:0005634;…	46.2167	21.24	3	3					259	29.817	9.40771
Q56A73	Spindlin-4 OS=Homo sapiens GN=SPIN4 PE=2 SV=1 - [SPIN4_HUMAN]	6.02	4.32621e+06	0	1	1	1	1			reproduction	Pf02513	139886	[GO:0007276]; GO:0019953; GO:0044702; GO:0048609; GO:0000003; GO:0022414; GO:0044699; GO:0032504; GO:0008150; GO:0032501	22.97	6.02	1	1					249	28.6418	7.66455
Q5VXM9	Brix domain containing 1 (Fragment) OS=Homo sapiens GN=BXDC1 PE=2 SV=1 - [Q5VXM9_HUMAN]	8.17	4.32356e+06	0	3	1	1	1		nucleus; organelle lumen		Pf04427	84154	[GO:0005634]; GO:0043231; GO:0043227; GO:0043229; GO:0043226; GO:0044424; GO:0005575; GO:0005622; GO:0044464; GO:0005623 [GO:0005730]; GO:0031981; GO:0043232; GO:0044428; GO:0070013; GO:0043228; GO:0043229; GO:0005634; GO:0044446; GO:0043233; GO:0043226; GO:0044424; GO:0043231; GO:0044422; GO:0031974; GO:0005575; GO:0005622; GO:0044464; GO:0043227; GO:0005623	31.68	8.17	1	1					208	24.1427	9.46631
P02538	Keratin, type II cytoskeletal 6A OS=Homo sapiens GN=KRT6A PE=1 SV=3 - [K2C6A_HUMAN]	43.09	4.27874e+06	9.71712e+08	28	11	20	28	catalytic activity; motor activity; structural molecule activity; protein binding	cytoskeleton	cell proliferation; regulation of biological process; cell differentiation	Protein not found	Protein not found	Protein not found	50.22	4.26	2	2	767.836	43.09	20	26	564	60.0083	8.00146
P13647	Keratin, type II cytoskeletal 5 OS=Homo sapiens GN=KRT5 PE=1 SV=3 - [K2C5_HUMAN]	28.47	4.27874e+06	9.71712e+08	24	7	16	22	catalytic activity; motor activity; structural molecule activity; protein binding	cytoplasm; mitochondrion; cytosol; cytoskeleton; membrane	development; cell organization and biogenesis	Protein not found	Protein not found	Protein not found	50.22	4.07	2	2	479.43	28.47	16	20	590	62.34	7.73779
P14618	Pyruvate kinase isozymes M1/M2 OS=Homo sapiens GN=PKM PE=1 SV=4 - [KPYM_HUMAN]	13.94	4.20984e+06	5.50284e+07	12	4	4	7	nucleotide binding; metal ion binding; catalytic activity; protein binding	nucleus; cytoplasm; mitochondrion; cytosol; membrane; extracellular	response to stimulus; development; metabolic process; cell death	Pf00224; Pf02887	5315	[GO:0000166]; GO:0036094; GO:1901265; GO:0005488; GO:0097159; GO:1901363; GO:0003674 [GO:0000287]; GO:0046872; GO:0043169; GO:0043167; GO:0005488; GO:0003674 [GO:0001666]; GO:0006950; GO:0036293; GO:0050896; GO:0070482; GO:0008150; GO:0009628 [GO:0001889]; GO:0044767; GO:0048513; GO:0061008; GO:0032502; GO:0044699; GO:0048731; GO:0048856; GO:0008150; GO:0007275; GO:0044707; GO:0032501 [GO:0003824…	71.9	10.73	3	3	64.8633	10.92	3	3	531	57.9	7.84033
P35908	Keratin, type II cytoskeletal 2 epidermal OS=Homo sapiens GN=KRT2 PE=1 SV=2 - [K22E_HUMAN]	49.3	4.14698e+06	2.46423e+09	29	19	27	40	structural molecule activity	cytoplasm; Golgi; cytoskeleton	development; cell differentiation; cell proliferation; cellular component movement	Pf00038; Pf12128	3849	[GO:0005198]; GO:0003674 [GO:0005200]; GO:0005198; GO:0003674 [GO:0005737]; GO:0044424; GO:0005622; GO:0044464; GO:0005575; GO:0005623 [GO:0005794]; GO:0043231; GO:0044444; GO:0043227; GO:0043229; GO:0005737; GO:0044424; GO:0043226; GO:0005622; GO:0044464; GO:0005575; GO:0005623 [GO:0005882]; GO:0043234; GO:0044430; GO:0045111; GO:0032991; GO:0005856; GO:0044446; GO:0005575; GO:0043232; GO:004322…	79.26	5.63	3	3	1101.78	49.3	27	36	639	65.3932	8.00146
P09661	U2 small nuclear ribonucleoprotein A' OS=Homo sapiens GN=SNRPA1 PE=1 SV=2 - [RU2A_HUMAN]	11.76	3.87583e+06	0	2	2	2	2	RNA binding; protein binding	nucleus; organelle lumen; spliceosomal complex	metabolic process	Pf12799	6627	[GO:0000398]; GO:0000377; GO:0006397; GO:0000375; GO:0006396; GO:0016071; GO:0008380; GO:0010467; GO:0016070; GO:0043170; GO:0044260; GO:0090304; GO:0071704; GO:0044237; GO:0006139; GO:0008152; GO:0009987; GO:0006725; GO:0034641; GO:0044238; GO:0046483; GO:1901360; GO:0008150; GO:0006807 [GO:0003723]; GO:0003676; GO:0097159; GO:1901363; GO:0005488; GO:0003674 [GO:0005515]; GO:0005488; GO:0003674 …	34.3	11.76	2	2					255	28.3981	8.6167
P82912-3	Isoform 3 of 28S ribosomal protein S11, mitochondrial OS=Homo sapiens GN=MRPS11 - [RT11_HUMAN]	10.56	3.86907e+06	1.20432e+07	3	1	1	3	structural molecule activity	cytoplasm; mitochondrion; organelle lumen; ribosome	metabolic process; response to stimulus	Pf00411	64963	[GO:0003735]; GO:0005198; GO:0003674 [GO:0005622]; GO:0044464; GO:0005575; GO:0005623 [GO:0005763]; GO:0000314; GO:0005761; GO:0044429; GO:0000313; GO:0015935; GO:0005759; GO:0005739; GO:0044444; GO:0044446; GO:0005840; GO:0044422; GO:0044391; GO:0070013; GO:0043231; GO:0005737; GO:0044424; GO:0043229; GO:0030529; GO:0043232; GO:0005575; GO:0043226; GO:0043233; GO:0043227; GO:0005622; GO:0044464;…	30.43	10.56	1	1	54.13	10.56	1	1	161	16.893	11.5317
P17987	T-complex protein 1 subunit alpha OS=Homo sapiens GN=TCP1 PE=1 SV=1 - [TCPA_HUMAN]	45.68	3.84341e+06	2.01512e+08	11	18	18	35	nucleotide binding; protein binding	cytoplasm; cytoskeleton; chromosome; nucleus; organelle lumen; Golgi; cytosol; membrane	metabolic process; cell organization and biogenesis; reproduction	Pf00118	6950	[GO:0000166]; GO:0036094; GO:1901265; GO:0005488; GO:0097159; GO:1901363; GO:0003674 [GO:0000242]; GO:0005813; GO:0044450; GO:0005815; GO:0043232; GO:0044430; GO:0044444; GO:0015630; GO:0043228; GO:0043229; GO:0005856; GO:0044446; GO:0005737; GO:0044424; GO:0043226; GO:0044422; GO:0005622; GO:0044464; GO:0005575; GO:0005623 [GO:0000792]; GO:0000785; GO:0044427; GO:0005694; GO:0044446; GO:0043232;…	72.0867	7.91	3	3	614.643	31.29	12	15	556	60.3056	6.11279
P62875	DNA-directed RNA polymerases I, II, and III subunit RPABC5 OS=Homo sapiens GN=POLR2L PE=1 SV=1 - [RPAB5_HUMAN]	83.58	3.79217e+06	4.41273e+07	1	4	4	9	DNA binding; catalytic activity; metal ion binding	nucleus; organelle lumen; cytoplasm; cytosol	metabolic process; response to stimulus; regulation of biological process; defense response	Pf01194	5441	[GO:0000398]; GO:0000377; GO:0006397; GO:0000375; GO:0006396; GO:0016071; GO:0008380; GO:0010467; GO:0016070; GO:0043170; GO:0044260; GO:0090304; GO:0071704; GO:0044237; GO:0006139; GO:0008152; GO:0009987; GO:0006725; GO:0034641; GO:0044238; GO:0046483; GO:1901360; GO:0008150; GO:0006807 [GO:0003677]; GO:0003676; GO:0097159; GO:1901363; GO:0005488; GO:0003674 [GO:0003899]; GO:0034062; GO:0016779;…	35.16	61.19	2	2	91.94	83.58	4	4	67	7.63999	7.76709
P04637-7	Isoform 7 of Cellular tumor antigen p53 OS=Homo sapiens GN=TP53 - [P53_HUMAN]	12.64	3.78201e+06	34452755	11	2	2	3	protein binding; DNA binding; metal ion binding; nucleotide binding; enzyme regulator activity	chromosome; nucleus; organelle lumen; cytoplasm; mitochondrion; endoplasmic reticulum; cytosol	transport; metabolic process; regulation of biological process; development; cell communication; cell death; cell organization and biogenesis; response to stimulus; cell proliferation; cell differentiation; coagulation; cell growth	Pf00870; Pf07710	7157	[GO:0000060]; GO:0006606; GO:0006886; GO:0044765; GO:0017038; GO:0034504; GO:0044744; GO:0051170; GO:0072594; GO:0015031; GO:0034613; GO:0046907; GO:0006810; GO:0044699; GO:0033365; GO:0006605; GO:0051169; GO:0006913; GO:0045184; GO:0071702; GO:0008104; GO:0070727; GO:0051649; GO:0051234; GO:0008150; GO:0016482; GO:0033036; GO:0051641; GO:0051179; GO:0044763; GO:0009987 [GO:0000075]; GO:0022402; …	28.7	5.36	1	1	69.61	7.28	1	1	261	29.5346	8.66064
P50991	T-complex protein 1 subunit delta OS=Homo sapiens GN=CCT4 PE=1 SV=4 - [TCPD_HUMAN]	28.39	3.70352e+06	8.23316e+07	4	11	12	20	nucleotide binding; protein binding	nucleus; organelle lumen; cytoplasm; cytoskeleton; cytosol	metabolic process; reproduction	Pf00118	10575	[GO:0000166]; GO:0036094; GO:1901265; GO:0005488; GO:0097159; GO:1901363; GO:0003674 [GO:0002199]; GO:0043234; GO:0032991; GO:0005575 [GO:0005524]; GO:0032550; GO:0032559; GO:0035639; GO:0001883; GO:0032549; GO:0030554; GO:0032555; GO:0043168; GO:1901265; GO:0001882; GO:0017076; GO:0032553; GO:0043167; GO:0097159; GO:1901363; GO:0036094; GO:0097367; GO:0000166; GO:0005488; GO:0003674 [GO:0005634]…	66.97	5.38	2	2	201.21	16.51	7	8	539	57.8878	7.82568
G3V1B3	60S ribosomal protein L21 OS=Homo sapiens GN=RPL21 PE=4 SV=1 - [G3V1B3_HUMAN]	29.89	3.68905e+06	1.31769e+08	2	2	2	9	RNA binding; structural molecule activity	cytoplasm; cytosol; ribosome	metabolic process; cell organization and biogenesis; transport	Pf01157	6144	[GO:0000184]; GO:0000956; GO:0006402; GO:0006401; GO:0016071; GO:0016070; GO:0034655; GO:0044265; GO:0044260; GO:0090304; GO:0006139; GO:0019439; GO:0044270; GO:0046700; GO:1901361; GO:0009057; GO:0044248; GO:0043170; GO:0044237; GO:0006725; GO:0034641; GO:0044238; GO:0046483; GO:1901360; GO:1901575; GO:0009056; GO:0071704; GO:0008152; GO:0009987; GO:0006807; GO:0008150 [GO:0003723]; GO:0003676; …	60.08	29.89	2	2	101.3	29.89	2	3	87	9.88007	10.2866
CON_00019359.3	SWISS-PROT:P35527 Tax_Id=9606 Gene_Symbol=KRT9 Keratin, type I cytoskeletal 9	45.91	3.6871e+06	1.21088e+09	3	19	19	37				Protein not found	Protein not found	Protein not found	70.71	7.7	3	4	1123.52	38.04	16	23	623	62.0919	5.30029
Q5QPM0	RNA binding protein, autoantigenic (HnRNP-associated with lethal yellow homolog (Mouse)) (Fragment) OS=Homo sapiens GN=RALY PE=2 SV=1 - [Q5QPM0_HUMAN]	25.58	3.66835e+06	1.75826e+07	11	4	4	9	nucleotide binding; RNA binding	nucleus; spliceosomal complex	metabolic process		22913	[GO:0000166]; GO:0036094; GO:1901265; GO:0005488; GO:0097159; GO:1901363; GO:0003674 [GO:0000398]; GO:0000377; GO:0006397; GO:0000375; GO:0006396; GO:0016071; GO:0008380; GO:0010467; GO:0016070; GO:0043170; GO:0044260; GO:0090304; GO:0071704; GO:0044237; GO:0006139; GO:0008152; GO:0009987; GO:0006725; GO:0034641; GO:0044238; GO:0046483; GO:1901360; GO:0008150; GO:0006807 [GO:0003723]; GO:0003676;…	48.5567	18.6	3	3	64.7667	16.86	3	3	172	18.7061	10.0229
C9J9K3	40S ribosomal protein SA (Fragment) OS=Homo sapiens GN=RPSA PE=3 SV=1 - [C9J9K3_HUMAN]	26.89	3.6406e+06	3.68539e+07	4	5	5	8	structural molecule activity	cytoplasm; ribosome	metabolic process	Pf00318	3921	[GO:0003735]; GO:0005198; GO:0003674 [GO:0005622]; GO:0044464; GO:0005575; GO:0005623 [GO:0005737]; GO:0044424; GO:0005622; GO:0044464; GO:0005575; GO:0005623 [GO:0005840]; GO:0030529; GO:0043232; GO:0044444; GO:0032991; GO:0044424; GO:0043228; GO:0043229; GO:0005737; GO:0005575; GO:0005622; GO:0044464; GO:0043226; GO:0005623 [GO:0006412]; GO:0010467; GO:0034645; GO:0044267; GO:0043170; GO:000905…	62.37	9.09	2	2	183.71	15.53	3	3	264	29.487	5.24951
Q8IXM3	39S ribosomal protein L41, mitochondrial OS=Homo sapiens GN=MRPL41 PE=1 SV=1 - [RM41_HUMAN]	23.36	3.63737e+06	6.23819e+06	1	3	3	4	structural molecule activity; protein binding	cytoplasm; mitochondrion; organelle lumen; ribosome	metabolic process; cell death	Pf09809	64975	[GO:0003735]; GO:0005198; GO:0003674 [GO:0005515]; GO:0005488; GO:0003674 [GO:0005739]; GO:0043231; GO:0044444; GO:0043227; GO:0043229; GO:0005737; GO:0044424; GO:0043226; GO:0005622; GO:0044464; GO:0005575; GO:0005623 [GO:0005762]; GO:0000315; GO:0005761; GO:0044429; GO:0000313; GO:0015934; GO:0005759; GO:0005739; GO:0044444; GO:0044446; GO:0005840; GO:0044422; GO:0044391; GO:0070013; GO:0043231…	42.38	7.3	1	1	31.14	10.95	1	1	137	15.373	9.56885
Q9BXY0	Protein MAK16 homolog OS=Homo sapiens GN=MAK16 PE=1 SV=2 - [MAK16_HUMAN]	6	3.58116e+06	0	1	1	1	1		nucleus; organelle lumen		Pf04874	84549	[GO:0005634]; GO:0043231; GO:0043227; GO:0043229; GO:0043226; GO:0044424; GO:0005575; GO:0005622; GO:0044464; GO:0005623 [GO:0005730]; GO:0031981; GO:0043232; GO:0044428; GO:0070013; GO:0043228; GO:0043229; GO:0005634; GO:0044446; GO:0043233; GO:0043226; GO:0044424; GO:0043231; GO:0044422; GO:0031974; GO:0005575; GO:0005622; GO:0044464; GO:0043227; GO:0005623	43.37	6	1	1					300	35.3467	5.37646
Q7L2E3-3	Isoform 3 of Putative ATP-dependent RNA helicase DHX30 OS=Homo sapiens GN=DHX30 - [DHX30_HUMAN]	5.19	3.56525e+06	0	4	5	5	5	RNA binding; catalytic activity; protein binding; nucleotide binding	cytoplasm; mitochondrion; organelle lumen		Pf00270; Pf00271; Pf04408; Pf07717	22907	[GO:0003676]; GO:0097159; GO:1901363; GO:0005488; GO:0003674 [GO:0003682]; GO:0005488; GO:0003674 [GO:0003723]; GO:0003676; GO:0097159; GO:1901363; GO:0005488; GO:0003674 [GO:0003725]; GO:0003723; GO:0003676; GO:0097159; GO:1901363; GO:0005488; GO:0003674 [GO:0004386]; GO:0017111; GO:0016462; GO:0016818; GO:0016817; GO:0016787; GO:0003824; GO:0003674 [GO:0005515]; GO:0005488; GO:0003674 [GO:00055…	54.9336	2.51	2	2					1155	129.357	8.52881
O15294-4	Isoform 4 of UDP-N-acetylglucosamine--peptide N-acetylglucosaminyltransferase 110 kDa subunit OS=Homo sapiens GN=OGT - [OGT1_HUMAN]	3.16	3.49116e+06	1.91711e+07	4	2	2	3	protein binding; enzyme regulator activity; catalytic activity	nucleus; organelle lumen; cytoplasm; mitochondrion; cytoskeleton; cytosol; membrane	metabolic process; regulation of biological process; cell death; cell communication; response to stimulus; cell differentiation; development; cell organization and biogenesis	Pf00515; Pf07719	8473	[GO:0000123]; GO:0044451; GO:1902494; GO:0005654; GO:0044428; GO:0043234; GO:0031981; GO:0005634; GO:0044446; GO:0032991; GO:0070013; GO:0043231; GO:0043229; GO:0044422; GO:0044424; GO:0005575; GO:0043233; GO:0043227; GO:0043226; GO:0005622; GO:0044464; GO:0031974; GO:0005623 [GO:0005515]; GO:0005488; GO:0003674 [GO:0005547]; GO:1901981; GO:0035091; GO:0005543; GO:0008289; GO:0043168; GO:0005488;…	25.34	1.65	1	1	32.09	3.16	2	2	665	74.4884	7.04932
E9PC52	Histone-binding protein RBBP7 OS=Homo sapiens GN=RBBP7 PE=4 SV=1 - [E9PC52_HUMAN]	18.27	3.39471e+06	5.43557e+07	12	3	6	11	protein binding	nucleus; organelle lumen	metabolic process; regulation of biological process; cell organization and biogenesis; development; cell proliferation; cell growth; response to stimulus	Pf00400; Pf12265	5931	[GO:0000122]; GO:0006357; GO:0006366; GO:0045892; GO:0006355; GO:0006351; GO:0010629; GO:0051253; GO:2000113; GO:0010468; GO:2000112; GO:2001141; GO:0010467; GO:0032774; GO:0034645; GO:0010605; GO:0016070; GO:0045934; GO:0051252; GO:0010558; GO:0031327; GO:0060255; GO:0010556; GO:0031326; GO:0043170; GO:0009059; GO:0034654; GO:0044249; GO:0044260; GO:0009892; GO:0090304; GO:0006139; GO:0019219; G…	27.22	1.92	1	1	48.52	15.14	5	5	416	46.9088	5.07178
Q09028-3	Isoform 3 of Histone-binding protein RBBP4 OS=Homo sapiens GN=RBBP4 - [RBBP4_HUMAN]	9.27	3.39471e+06	3.69062e+07	13	1	4	8	protein binding; catalytic activity	nucleus; organelle lumen; chromosome	metabolic process; cell organization and biogenesis; regulation of biological process; cell proliferation	Pf00400; Pf12265	5928	[GO:0000278]; GO:0007049; GO:0044763; GO:0009987; GO:0044699; GO:0008150 [GO:0005515]; GO:0005488; GO:0003674 [GO:0005634]; GO:0043231; GO:0043227; GO:0043229; GO:0043226; GO:0044424; GO:0005575; GO:0005622; GO:0044464; GO:0005623 [GO:0005654]; GO:0031981; GO:0044428; GO:0070013; GO:0005634; GO:0044446; GO:0043233; GO:0043231; GO:0043229; GO:0044422; GO:0044424; GO:0031974; GO:0043227; GO:0043226…	27.22	1.95	1	1	48.52	5.85	3	3	410	46.1296	5.07178
E9PBF6	Lamin-B1 OS=Homo sapiens GN=LMNB1 PE=3 SV=1 - [E9PBF6_HUMAN]	12.92	3.33062e+06	8756203	2	4	4	7	structural molecule activity; protein binding	nucleus; cytoskeleton; organelle lumen; membrane	metabolic process; regulation of biological process	Pf00038; Pf09726; Pf10186; Pf12128	4001	[GO:0005198]; GO:0003674 [GO:0005634]; GO:0043231; GO:0043227; GO:0043229; GO:0043226; GO:0044424; GO:0005575; GO:0005622; GO:0044464; GO:0005623 [GO:0005635]; GO:0012505; GO:0031967; GO:0044428; GO:0044464; GO:0031975; GO:0043227; GO:0044446; GO:0005634; GO:0005575; GO:0005623; GO:0043226; GO:0043229; GO:0044422; GO:0044424; GO:0043231; GO:0005622 [GO:0005638]; GO:0005652; GO:0005882; GO:0044428…	118.7	12.92	4	4	35.31	3.1	1	1	387	44.6157	5.04639
P14866-2	Isoform 2 of Heterogeneous nuclear ribonucleoprotein L OS=Homo sapiens GN=HNRNPL - [HNRPL_HUMAN]	5.26	3.31739e+06	0	2	2	2	3	nucleotide binding; RNA binding; protein binding; DNA binding	nucleus; organelle lumen; cytoplasm	metabolic process	Pf00076	3191	[GO:0000166]; GO:0036094; GO:1901265; GO:0005488; GO:0097159; GO:1901363; GO:0003674 [GO:0000398]; GO:0000377; GO:0006397; GO:0000375; GO:0006396; GO:0016071; GO:0008380; GO:0010467; GO:0016070; GO:0043170; GO:0044260; GO:0090304; GO:0071704; GO:0044237; GO:0006139; GO:0008152; GO:0009987; GO:0006725; GO:0034641; GO:0044238; GO:0046483; GO:1901360; GO:0008150; GO:0006807 [GO:0003676]; GO:0097159;…	53.53	5.26	2	3					456	50.5285	7.50342
Q07955-3	Isoform ASF-3 of Serine/arginine-rich splicing factor 1 OS=Homo sapiens GN=SRSF1 - [SRSF1_HUMAN]	24.88	3.31297e+06	2.0355e+07	7	4	4	9	nucleotide binding; RNA binding; protein binding	nucleus; organelle lumen; cytoplasm; spliceosomal complex	cell organization and biogenesis; metabolic process; development; transport	Pf00076	6426	[GO:0000166]; GO:0036094; GO:1901265; GO:0005488; GO:0097159; GO:1901363; GO:0003674 [GO:0000395]; GO:0006376; GO:0045292; GO:0000245; GO:0022618; GO:0000398; GO:0022613; GO:0034622; GO:0071826; GO:0000377; GO:0006397; GO:0044085; GO:0065003; GO:0043933; GO:0000375; GO:0006396; GO:0016071; GO:0071840; GO:0022607; GO:0016043; GO:0008380; GO:0010467; GO:0016070; GO:0008150; GO:0043170; GO:0044260; …	25.69	5.47	1	2	37.36	8.46	2	3	201	22.446	7.94287
E9PPJ0	Splicing factor 3B subunit 2 OS=Homo sapiens GN=SF3B2 PE=4 SV=1 - [E9PPJ0_HUMAN]	10.02	3.30878e+06	2.99314e+07	7	6	6	10		nucleus; organelle lumen		Pf02037; Pf04037; Pf04046	10992	[GO:0003676]; GO:0097159; GO:1901363; GO:0005488; GO:0003674 [GO:0005634]; GO:0043231; GO:0043227; GO:0043229; GO:0043226; GO:0044424; GO:0005575; GO:0005622; GO:0044464; GO:0005623 [GO:0005730]; GO:0031981; GO:0043232; GO:0044428; GO:0070013; GO:0043228; GO:0043229; GO:0005634; GO:0044446; GO:0043233; GO:0043226; GO:0044424; GO:0043231; GO:0044422; GO:0031974; GO:0005575; GO:0005622; GO:0044464;…	42.6	2.51	2	2	75.8633	5.47	3	3	878	98.1089	5.61768
F5H2A7	Prefoldin subunit 3 OS=Homo sapiens GN=VBP1 PE=4 SV=1 - [F5H2A7_HUMAN]	9.9	3.2977e+06	0	2	2	2	3	protein binding	nucleus; cytoplasm	metabolic process	Pf02996	7411	[GO:0005515]; GO:0005488; GO:0003674 [GO:0005634]; GO:0043231; GO:0043227; GO:0043229; GO:0043226; GO:0044424; GO:0005575; GO:0005622; GO:0044464; GO:0005623 [GO:0005737]; GO:0044424; GO:0005622; GO:0044464; GO:0005575; GO:0005623 [GO:0006457]; GO:0044267; GO:0019538; GO:0044260; GO:0043170; GO:0044238; GO:0044237; GO:0071704; GO:0008152; GO:0009987; GO:0008150 [GO:0016272]; GO:0043234; GO:003299…	51.34	9.9	2	2					192	22.2722	6.59521
Q5HY54	Filamin-A OS=Homo sapiens GN=FLNA PE=2 SV=1 - [Q5HY54_HUMAN]	4.99	3.22064e+06	13259774	14	9	10	15	protein binding			Pf00307; Pf00630	2316	[GO:0003779]; GO:0008092; GO:0005515; GO:0005488; GO:0003674 [GO:0005515]; GO:0005488; GO:0003674	190.309	3.34	7	7	126.96	2.11	4	4	2607	276.378	6.04932
H3BU53	MAX gene-associated protein (Fragment) OS=Homo sapiens GN=MGA PE=4 SV=1 - [H3BU53_HUMAN]	3.24	3.21077e+06	3.69373e+06	5	3	3	3	protein binding	nucleus	metabolic process; regulation of biological process			[GO:0003700]; GO:0001071; GO:0003674 [GO:0005634]; GO:0043231; GO:0043227; GO:0043229; GO:0043226; GO:0044424; GO:0005575; GO:0005622; GO:0044464; GO:0005623 [GO:0006355]; GO:0006351; GO:0010468; GO:2000112; GO:2001141; GO:0010467; GO:0032774; GO:0034645; GO:0060255; GO:0010556; GO:0031326; GO:0051252; GO:0043170; GO:0009059; GO:0016070; GO:0034654; GO:0044249; GO:0044260; GO:0019222; GO:0009889;…	31.93	1.19	1	1	23.8	2.04	2	2	1174	127.169	7.15186
Q8WV44	E3 ubiquitin-protein ligase TRIM41 OS=Homo sapiens GN=TRIM41 PE=1 SV=3 - [TRI41_HUMAN]	5.56	3.19915e+06	19557183	6	3	3	4	protein binding; metal ion binding; catalytic activity	nucleus; cytoplasm	metabolic process	Pf00038; Pf00097; Pf00622; Pf00643	90933	[GO:0005515]; GO:0005488; GO:0003674 [GO:0005622]; GO:0044464; GO:0005575; GO:0005623 [GO:0005634]; GO:0043231; GO:0043227; GO:0043229; GO:0043226; GO:0044424; GO:0005575; GO:0005622; GO:0044464; GO:0005623 [GO:0005737]; GO:0044424; GO:0005622; GO:0044464; GO:0005575; GO:0005623 [GO:0008270]; GO:0046914; GO:0046872; GO:0043169; GO:0043167; GO:0005488; GO:0003674 [GO:0016567]; GO:0032446; GO:00706…	43.56	2.7	1	1	47.03	1.9	1	1	630	71.6247	5.05908
K7EPT6	TATA-binding protein-associated factor 2N OS=Homo sapiens GN=TAF15 PE=4 SV=1 - [K7EPT6_HUMAN]	3.79	3128239	0	3	1	1	1	nucleotide binding; metal ion binding			Pf00076; Pf00641		[GO:0000166]; GO:0036094; GO:1901265; GO:0005488; GO:0097159; GO:1901363; GO:0003674 [GO:0003676]; GO:0097159; GO:1901363; GO:0005488; GO:0003674 [GO:0008270]; GO:0046914; GO:0046872; GO:0043169; GO:0043167; GO:0005488; GO:0003674	21.35	3.79	1	1					449	48.8094	5.08447
CON_00714294.3	(Bos taurus) Gene_Symbol=AHCY Adenosylhomocysteinase - [SWISS-PROT:Q3MHL4|ENSEMBL:ENSBTAP00000024092|REFSEQ:NP_001029487]	6.02	3.10715e+06	3.92108e+06	1	1	1	3				Protein not found	Protein not found	Protein not found	78.89	6.02	1	2	75.78	6.02	1	1	432	47.6073	6.29053
Q9BSD7	Cancer-related nucleoside-triphosphatase OS=Homo sapiens GN=NTPCR PE=1 SV=1 - [NTPCR_HUMAN]	60	3.07898e+06	5.52607e+07	2	7	7	19	nucleotide binding; RNA binding; catalytic activity		metabolic process; response to stimulus	Pf00004; Pf00910; Pf03029; Pf03266; Pf05496	84284	[GO:0000166]; GO:0036094; GO:1901265; GO:0005488; GO:0097159; GO:1901363; GO:0003674 [GO:0003723]; GO:0003676; GO:0097159; GO:1901363; GO:0005488; GO:0003674 [GO:0003724]; GO:0004386; GO:0017111; GO:0016462; GO:0016818; GO:0016817; GO:0016787; GO:0003824; GO:0003674 [GO:0005524]; GO:0032550; GO:0032559; GO:0035639; GO:0001883; GO:0032549; GO:0030554; GO:0032555; GO:0043168; GO:1901265; GO:0001882…	36.33	7.89	1	1	481.661	52.11	6	10	190	20.7001	9.53955
P82921	28S ribosomal protein S21, mitochondrial OS=Homo sapiens GN=MRPS21 PE=1 SV=2 - [RT21_HUMAN]	29.89	3.03533e+06	0	1	2	2	2	structural molecule activity	cytoplasm; mitochondrion; organelle lumen; ribosome	metabolic process	Pf01165	54460	[GO:0003735]; GO:0005198; GO:0003674 [GO:0005622]; GO:0044464; GO:0005575; GO:0005623 [GO:0005739]; GO:0043231; GO:0044444; GO:0043227; GO:0043229; GO:0005737; GO:0044424; GO:0043226; GO:0005622; GO:0044464; GO:0005575; GO:0005623 [GO:0005763]; GO:0000314; GO:0005761; GO:0044429; GO:0000313; GO:0015935; GO:0005759; GO:0005739; GO:0044444; GO:0044446; GO:0005840; GO:0044422; GO:0044391; GO:0070013…	102.84	29.89	2	2					87	10.7345	10.2134
Q5W0B1	RING finger protein 219 OS=Homo sapiens GN=RNF219 PE=1 SV=1 - [RN219_HUMAN]	11.57	3.02926e+06	4.83253e+07	1	6	6	12	protein binding; metal ion binding			Pf00097	79596	[GO:0005515]; GO:0005488; GO:0003674 [GO:0008270]; GO:0046914; GO:0046872; GO:0043169; GO:0043167; GO:0005488; GO:0003674 [GO:0046872]; GO:0043169; GO:0043167; GO:0005488; GO:0003674	44.21	3.44	2	2	114.38	6.75	4	4	726	81.0657	5.71924
Q3V6T2-5	Isoform 5 of Girdin OS=Homo sapiens GN=CCDC88A - [GRDN_HUMAN]	3.9	3.00981e+06	0	5	5	5	6	protein binding	cytoplasm; endoplasmic reticulum; Golgi; cytosol; membrane	cell organization and biogenesis; metabolic process; regulation of biological process; cell differentiation; development; cellular component movement; cell communication; response to stimulus; cell proliferation	Pf04111; Pf04156; Pf05622; Pf10174; Pf12128	55704	[GO:0000226]; GO:0007010; GO:0007017; GO:0006996; GO:0044763; GO:0016043; GO:0009987; GO:0044699; GO:0071840; GO:0008150 [GO:0001932]; GO:0006468; GO:0031399; GO:0042325; GO:0006464; GO:0016310; GO:0032268; GO:0019220; GO:0036211; GO:0044267; GO:0006796; GO:0031323; GO:0051246; GO:0051174; GO:0019538; GO:0043412; GO:0044260; GO:0006793; GO:0019222; GO:0044237; GO:0050794; GO:0060255; GO:0080090; …	85.23	3.9	5	5					1796	207.67	5.97314
Q15750-2	Isoform 2 of TGF-beta-activated kinase 1 and MAP3K7-binding protein 1 OS=Homo sapiens GN=TAB1 - [TAB1_HUMAN]	13.64	2.9809e+06	0	2	4	4	4	catalytic activity; protein binding; enzyme regulator activity	cytoplasm; cytosol; endosome; membrane	cell communication; metabolic process; regulation of biological process; response to stimulus; development; defense response	Pf00481	10454	[GO:0000185]; GO:0032147; GO:0043408; GO:0071902; GO:0045860; GO:0000165; GO:0010627; GO:0071900; GO:0001934; GO:0033674; GO:0045859; GO:0007243; GO:0023014; GO:0009966; GO:0001932; GO:0006468; GO:0031401; GO:0042327; GO:0043549; GO:0051347; GO:0035556; GO:0007165; GO:0016310; GO:0010646; GO:0023051; GO:0048583; GO:0031399; GO:0042325; GO:0006464; GO:0032270; GO:0045937; GO:0051338; GO:0043085; G…	68.24	3.03	1	1	40.74	8.23	2	2	462	49.8863	5.60498
P19338	Nucleolin OS=Homo sapiens GN=NCL PE=1 SV=3 - [NUCL_HUMAN]	10.56	2.93027e+06	0	2	5	5	9	nucleotide binding; DNA binding; RNA binding; protein binding	nucleus; organelle lumen; cytoplasm	development	Pf00076	4691	[GO:0000166]; GO:0036094; GO:1901265; GO:0005488; GO:0097159; GO:1901363; GO:0003674 [GO:0001525]; GO:0044767; GO:0048514; GO:0048646; GO:0032502; GO:0044699; GO:0001568; GO:0009653; GO:0008150; GO:0001944; GO:0048856; GO:0048731; GO:0072358; GO:0007275; GO:0072359; GO:0044707; GO:0032501 [GO:0003676]; GO:0097159; GO:1901363; GO:0005488; GO:0003674 [GO:0003677]; GO:0003676; GO:0097159; GO:1901363…	169.587	10.56	5	6	56.88	3.1	1	1	710	76.5684	4.70361
J3QLL0	Importin subunit alpha-2 (Fragment) OS=Homo sapiens GN=KPNA2 PE=4 SV=1 - [J3QLL0_HUMAN]	26.87	2.91323e+06	1.96633e+07	3	3	3	5	transporter activity	nucleus; cytoplasm	transport	Pf01749		[GO:0005634]; GO:0043231; GO:0043227; GO:0043229; GO:0043226; GO:0044424; GO:0005575; GO:0005622; GO:0044464; GO:0005623 [GO:0005737]; GO:0044424; GO:0005622; GO:0044464; GO:0005575; GO:0005623 [GO:0006606]; GO:0006886; GO:0017038; GO:0034504; GO:0044744; GO:0051170; GO:0072594; GO:0015031; GO:0034613; GO:0046907; GO:0044765; GO:0033365; GO:0006605; GO:0051169; GO:0006913; GO:0045184; GO:0071702;…	20.42	8.21	1	1	32.25	8.21	1	1	134	15.2249	10.2134
P05388	60S acidic ribosomal protein P0 OS=Homo sapiens GN=RPLP0 PE=1 SV=1 - [RLA0_HUMAN]	26.18	2.86952e+06	0	14	6	6	8	RNA binding; structural molecule activity; protein binding	nucleus; cytoplasm; cytosol; ribosome	metabolic process; cell organization and biogenesis; transport	Pf00428; Pf00466	6175	[GO:0000184]; GO:0000956; GO:0006402; GO:0006401; GO:0016071; GO:0016070; GO:0034655; GO:0044265; GO:0044260; GO:0090304; GO:0006139; GO:0019439; GO:0044270; GO:0046700; GO:1901361; GO:0009057; GO:0044248; GO:0043170; GO:0044237; GO:0006725; GO:0034641; GO:0044238; GO:0046483; GO:1901360; GO:1901575; GO:0009056; GO:0071704; GO:0008152; GO:0009987; GO:0006807; GO:0008150 [GO:0003723]; GO:0003676; …	91.9567	12.3	3	3	60.45	3.15	1	1	317	34.2518	5.97314
I3L2Z3	Eukaryotic initiation factor 4A-III (Fragment) OS=Homo sapiens GN=EIF4A3 PE=4 SV=1 - [I3L2Z3_HUMAN]	9.02	2.86899e+06	0	3	1	1	2				Pf00270			32.19	9.02	1	1					122	13.447	5.57959
Q9H3K6	BolA-like protein 2 OS=Homo sapiens GN=BOLA2 PE=1 SV=1 - [BOLA2_HUMAN]	39.53	2.85354e+06	1.09809e+07	5	3	3	4	transcription regulator activity			Pf01722	654483	[GO:0030528]	54.96	10.47	1	1	49.2	10.47	1	1	86	10.1102	6.52197
Q01082	Spectrin beta chain, non-erythrocytic 1 OS=Homo sapiens GN=SPTBN1 PE=1 SV=2 - [SPTB2_HUMAN]	4.23	2.81814e+06	0	3	6	6	7	protein binding; structural molecule activity	nucleus; organelle lumen; cytoplasm; cytosol; cytoskeleton; membrane	cell division; cell organization and biogenesis; cell communication; metabolic process; regulation of biological process; response to stimulus; transport; cell differentiation; cellular component movement; development	Pf00169; Pf00307; Pf00435; Pf11971; Pf12128	6711	[GO:0000281]; GO:0000278; GO:0000910; GO:0007049; GO:0022402; GO:0051301; GO:0044763; GO:0009987; GO:0044699; GO:0008150 [GO:0003779]; GO:0008092; GO:0005515; GO:0005488; GO:0003674 [GO:0005200]; GO:0005198; GO:0003674 [GO:0005515]; GO:0005488; GO:0003674 [GO:0005516]; GO:0005515; GO:0005488; GO:0003674 [GO:0005543]; GO:0008289; GO:0043168; GO:0005488; GO:0043167; GO:0003674 [GO:0005634]; GO:0043…	129.737	3.38	5	6					2364	274.439	5.56689
K7EK63	ATP synthase subunit alpha, mitochondrial OS=Homo sapiens GN=ATP5A1 PE=4 SV=1 - [K7EK63_HUMAN]	51.45	2.79803e+06	1.99496e+08	2	1	16	31				Pf00006; Pf00306; Pf02663; Pf02874; Pf05943			55.41	2.23	1	1	453.292	39.2	12	13	449	48.7078	9.05615
P25705-2	Isoform 2 of ATP synthase subunit alpha, mitochondrial OS=Homo sapiens GN=ATP5A1 - [ATPA_HUMAN]	51.09	2.79803e+06	2.30339e+08	10	4	19	34	protein binding; nucleotide binding; catalytic activity; transporter activity	cytoplasm; membrane; mitochondrion; organelle lumen; nucleus	cell proliferation; regulation of biological process; metabolic process; development; transport	Pf00006; Pf00306; Pf02663; Pf02874; Pf05943	498	[GO:0000275]; GO:0005753; GO:0044455; GO:0045261; GO:0005743; GO:0045259; GO:0031966; GO:0044425; GO:0044429; GO:0033178; GO:0044424; GO:0019866; GO:0016469; GO:0005740; GO:0031090; GO:0005575; GO:0016020; GO:0005739; GO:0044444; GO:0044446; GO:0043234; GO:0005622; GO:0044464; GO:0031967; GO:0043227; GO:0044422; GO:0043231; GO:0005737; GO:0043229; GO:0032991; GO:0005623; GO:0031975; GO:0043226 [G…	55.41	1.99	1	1	580.395	44.53	16	17	503	54.4597	8.23584
F5GZS0	Probable ATP-dependent RNA helicase DHX36 OS=Homo sapiens GN=DHX36 PE=4 SV=1 - [F5GZS0_HUMAN]	6.44	2.79263e+06	7.68052e+06	5	4	4	6	nucleotide binding; catalytic activity	nucleus; cytoplasm		Pf00270; Pf00271; Pf02562; Pf04408; Pf07717	170506	[GO:0000166]; GO:0036094; GO:1901265; GO:0005488; GO:0097159; GO:1901363; GO:0003674 [GO:0003676]; GO:0097159; GO:1901363; GO:0005488; GO:0003674 [GO:0004386]; GO:0017111; GO:0016462; GO:0016818; GO:0016817; GO:0016787; GO:0003824; GO:0003674 [GO:0005524]; GO:0032550; GO:0032559; GO:0035639; GO:0001883; GO:0032549; GO:0030554; GO:0032555; GO:0043168; GO:1901265; GO:0001882; GO:0017076; GO:0032553…	68.79	1.51	1	1	54.0633	4.93	3	3	994	113.016	7.66455
P26641	Elongation factor 1-gamma OS=Homo sapiens GN=EEF1G PE=1 SV=3 - [EF1G_HUMAN]	17.39	2.72511e+06	3.71477e+07	3	6	6	12	RNA binding; protein binding	cytoplasm; cytosol	metabolic process; response to stimulus	Pf00043; Pf00647; Pf02798	1937	[GO:0003746]; GO:0008135; GO:0003723; GO:0003676; GO:0097159; GO:1901363; GO:0005488; GO:0003674 [GO:0005515]; GO:0005488; GO:0003674 [GO:0005622]; GO:0044464; GO:0005575; GO:0005623 [GO:0005829]; GO:0044444; GO:0005737; GO:0044424; GO:0005622; GO:0044464; GO:0005575; GO:0005623 [GO:0005853]; GO:0043234; GO:0044444; GO:0032991; GO:0005737; GO:0044424; GO:0005575; GO:0005622; GO:0044464; GO:000562…	50.14	5.26	2	2	148.38	10.98	4	4	437	50.0871	6.66846
Q5TCI8	Lamin A/C OS=Homo sapiens GN=LMNA PE=2 SV=1 - [Q5TCI8_HUMAN]	7.33	2.70139e+06	0	8	3	3	3	structural molecule activity; protein binding	nucleus; membrane; cytoskeleton; organelle lumen; cytoplasm; cytosol	cell death; cell organization and biogenesis; cell communication; metabolic process; regulation of biological process; response to stimulus; reproduction; development; cellular component movement; transport; cell differentiation	Pf00038; Pf00932	4000	[GO:0000278]; GO:0007049; GO:0044763; GO:0009987; GO:0044699; GO:0008150 [GO:0005198]; GO:0003674 [GO:0005515]; GO:0005488; GO:0003674 [GO:0005634]; GO:0043231; GO:0043227; GO:0043229; GO:0043226; GO:0044424; GO:0005575; GO:0005622; GO:0044464; GO:0005623 [GO:0005635]; GO:0012505; GO:0031967; GO:0044428; GO:0044464; GO:0031975; GO:0043227; GO:0044446; GO:0005634; GO:0005575; GO:0005623; GO:004322…	38.87	7.33	3	3					491	55.7286	7.02002
G5E9B2	Chaperonin containing TCP1, subunit 8 (Theta), isoform CRA_a OS=Homo sapiens GN=CCT8 PE=3 SV=1 - [G5E9B2_HUMAN]	31.44	2.68258e+06	1.48973e+08	6	16	16	30	nucleotide binding; catalytic activity; protein binding	cytoplasm; cytoskeleton; cytosol	metabolic process; reproduction	Pf00118	10694	[GO:0002199]; GO:0043234; GO:0032991; GO:0005575 [GO:0005524]; GO:0032550; GO:0032559; GO:0035639; GO:0001883; GO:0032549; GO:0030554; GO:0032555; GO:0043168; GO:1901265; GO:0001882; GO:0017076; GO:0032553; GO:0043167; GO:0097159; GO:1901363; GO:0036094; GO:0097367; GO:0000166; GO:0005488; GO:0003674 [GO:0005737]; GO:0044424; GO:0005622; GO:0044464; GO:0005575; GO:0005623 [GO:0005813]; GO:0005815…	129.167	6.95	3	3	410.275	27.42	14	16	547	59.4404	5.78271
Q9NUD5	Zinc finger CCHC domain-containing protein 3 OS=Homo sapiens GN=ZCCHC3 PE=1 SV=1 - [ZCHC3_HUMAN]	9.16	2.64949e+06	4.86302e+06	5	3	3	6	metal ion binding				85364	[GO:0003676]; GO:0097159; GO:1901363; GO:0005488; GO:0003674 [GO:0008270]; GO:0046914; GO:0046872; GO:0043169; GO:0043167; GO:0005488; GO:0003674 [GO:0046872]; GO:0043169; GO:0043167; GO:0005488; GO:0003674	28.26	2.97	1	1	103.313	9.16	3	3	404	43.5909	8.52881
Q9Y2X3	Nucleolar protein 58 OS=Homo sapiens GN=NOP58 PE=1 SV=1 - [NOP58_HUMAN]	11.15	2.63359e+06	2.21009e+07	2	4	4	7	protein binding; RNA binding	nucleus; organelle lumen; cytoplasm	metabolic process; transport; cell growth	Pf01798; Pf08060; Pf08156	51602	[GO:0005515]; GO:0005488; GO:0003674 [GO:0005634]; GO:0043231; GO:0043227; GO:0043229; GO:0043226; GO:0044424; GO:0005575; GO:0005622; GO:0044464; GO:0005623 [GO:0005730]; GO:0031981; GO:0043232; GO:0044428; GO:0070013; GO:0043228; GO:0043229; GO:0005634; GO:0044446; GO:0043233; GO:0043226; GO:0044424; GO:0043231; GO:0044422; GO:0031974; GO:0005575; GO:0005622; GO:0044464; GO:0043227; GO:0005623 …	55.1167	7.94	3	3	54.81	5.67	2	2	529	59.5405	8.92432
Q9BYD1	39S ribosomal protein L13, mitochondrial OS=Homo sapiens GN=MRPL13 PE=1 SV=1 - [RM13_HUMAN]	21.35	2.62065e+06	0	4	3	3	3	structural molecule activity; protein binding	cytoplasm; mitochondrion; organelle lumen; ribosome	metabolic process	Pf00572	28998	[GO:0003735]; GO:0005198; GO:0003674 [GO:0005515]; GO:0005488; GO:0003674 [GO:0005739]; GO:0043231; GO:0044444; GO:0043227; GO:0043229; GO:0005737; GO:0044424; GO:0043226; GO:0005622; GO:0044464; GO:0005575; GO:0005623 [GO:0005761]; GO:0000313; GO:0005759; GO:0044429; GO:0005840; GO:0044422; GO:0070013; GO:0005739; GO:0044444; GO:0044446; GO:0030529; GO:0043232; GO:0005575; GO:0043226; GO:0043233…	59.9167	21.35	3	3					178	20.6787	9.15869
P08238	Heat shock protein HSP 90-beta OS=Homo sapiens GN=HSP90AB1 PE=1 SV=4 - [HS90B_HUMAN]	23.07	2.51729e+06	7.33992e+07	12	9	14	28	nucleotide binding; RNA binding; protein binding; enzyme regulator activity	cytoplasm; mitochondrion; cytosol; nucleus; cell surface; membrane	development; metabolic process; response to stimulus; cell differentiation; cell organization and biogenesis; cellular component movement; regulation of biological process; transport; cell communication; cell death; defense response	Pf00183; Pf02518	3326	[GO:0000166]; GO:0036094; GO:1901265; GO:0005488; GO:0097159; GO:1901363; GO:0003674 [GO:0001890]; GO:0044767; GO:0048513; GO:0032502; GO:0044699; GO:0048731; GO:0048856; GO:0008150; GO:0007275; GO:0044707; GO:0032501 [GO:0002134]; GO:0032551; GO:0032557; GO:0043168; GO:0001884; GO:0032549; GO:0019103; GO:0032553; GO:0043167; GO:0001882; GO:0000166; GO:0097367; GO:0005488; GO:0036094; GO:0097159;…	23.22	4.28	3	3	274.364	19.48	11	11	724	83.2121	5.03369
Q8WXF1-2	Isoform 2 of Paraspeckle component 1 OS=Homo sapiens GN=PSPC1 - [PSPC1_HUMAN]	8.4	2.47971e+06	0	2	2	2	2	nucleotide binding; RNA binding; protein binding	nucleus; organelle lumen; cytoplasm	metabolic process; regulation of biological process	Pf00076; Pf08075	55269	[GO:0000166]; GO:0036094; GO:1901265; GO:0005488; GO:0097159; GO:1901363; GO:0003674 [GO:0003676]; GO:0097159; GO:1901363; GO:0005488; GO:0003674 [GO:0003723]; GO:0003676; GO:0097159; GO:1901363; GO:0005488; GO:0003674 [GO:0005515]; GO:0005488; GO:0003674 [GO:0005634]; GO:0043231; GO:0043227; GO:0043229; GO:0043226; GO:0044424; GO:0005575; GO:0005622; GO:0044464; GO:0005623 [GO:0005730]; GO:00319…	30.16	8.4	2	2					393	45.5423	6.58057
F8VRJ2	Nucleosome assembly protein 1-like 1 (Fragment) OS=Homo sapiens GN=NAP1L1 PE=3 SV=1 - [F8VRJ2_HUMAN]	35.09	2.46993e+06	2.87699e+07	20	3	5	8		nucleus	cell organization and biogenesis; metabolic process	Pf00956		[GO:0005634]; GO:0043231; GO:0043227; GO:0043229; GO:0043226; GO:0044424; GO:0005575; GO:0005622; GO:0044464; GO:0005623 [GO:0006334]; GO:0006461; GO:0031497; GO:0034728; GO:0065004; GO:0065003; GO:0070271; GO:0071822; GO:0006323; GO:0006333; GO:0022607; GO:0006325; GO:0071824; GO:0034622; GO:0043933; GO:0044085; GO:0016043; GO:0071103; GO:0051276; GO:0071840; GO:0006259; GO:0006996; GO:0008150; …	22.78	14.91	1	1	125.19	35.09	4	4	114	13.4918	4.64014
Q9H9G7-2	Isoform 2 of Protein argonaute-3 OS=Homo sapiens GN=EIF2C3 - [AGO3_HUMAN]	5.27	2.46708e+06	0	7	2	2	3	RNA binding; protein binding	cytoplasm; cytosol	metabolic process; cell communication; regulation of biological process; response to stimulus; defense response; cell proliferation	Pf02170; Pf02171	192669	[GO:0000932]; GO:0035770; GO:0044444; GO:0030529; GO:0043232; GO:0005737; GO:0044424; GO:0032991; GO:0043228; GO:0043229; GO:0005622; GO:0044464; GO:0005575; GO:0043226; GO:0005623 [GO:0003676]; GO:0097159; GO:1901363; GO:0005488; GO:0003674 [GO:0003723]; GO:0003676; GO:0097159; GO:1901363; GO:0005488; GO:0003674 [GO:0005515]; GO:0005488; GO:0003674 [GO:0005829]; GO:0044444; GO:0005737; GO:004442…	77.01	5.27	2	2					626	71.1654	9.01221
Q8IY81	pre-rRNA processing protein FTSJ3 OS=Homo sapiens GN=FTSJ3 PE=1 SV=2 - [RRMJ3_HUMAN]	2.13	2.44845e+06	0	1	2	2	3	protein binding; catalytic activity	nucleus; organelle lumen	metabolic process	Pf01728; Pf07780; Pf11861	117246	[GO:0001510]; GO:0009451; GO:0043414; GO:0016070; GO:0043412; GO:0032259; GO:0044260; GO:0090304; GO:0043170; GO:0008152; GO:0044237; GO:0006139; GO:0071704; GO:0008150; GO:0009987; GO:0006725; GO:0034641; GO:0044238; GO:0046483; GO:1901360; GO:0006807 [GO:0003676]; GO:0097159; GO:1901363; GO:0005488; GO:0003674 [GO:0005515]; GO:0005488; GO:0003674 [GO:0005634]; GO:0043231; GO:0043227; GO:0043229…	75.98	2.13	2	3					847	96.4992	8.39697
Q13547	Histone deacetylase 1 OS=Homo sapiens GN=HDAC1 PE=1 SV=1 - [HDAC1_HUMAN]	7.47	2433080	0	17	3	3	3	DNA binding; protein binding; catalytic activity	nucleus; organelle lumen; chromosome; cytoplasm; cytosol	metabolic process; regulation of biological process; cell organization and biogenesis; cell communication; response to stimulus; coagulation; cell proliferation; cell differentiation; development; cell death	Pf00850	3065	[GO:0000118]; GO:0044451; GO:1902494; GO:0005654; GO:0044428; GO:0043234; GO:0031981; GO:0005634; GO:0044446; GO:0032991; GO:0070013; GO:0043231; GO:0043229; GO:0044422; GO:0044424; GO:0005575; GO:0043233; GO:0043227; GO:0043226; GO:0005622; GO:0044464; GO:0031974; GO:0005623 [GO:0000122]; GO:0006357; GO:0006366; GO:0045892; GO:0006355; GO:0006351; GO:0010629; GO:0051253; GO:2000113; GO:0010468; …	21.25	2.7	1	1	31.17	3.53	1	1	482	55.0677	5.47803
Q5UIP0-2	Isoform 2 of Telomere-associated protein RIF1 OS=Homo sapiens GN=RIF1 - [RIF1_HUMAN]	3.27	2.41026e+06	1.2881e+07	6	5	5	6		chromosome; nucleus; cytoplasm; cytoskeleton	cell organization and biogenesis; metabolic process; response to stimulus; cell differentiation; regulation of biological process	Pf12231	55183	[GO:0000723]; GO:0006259; GO:0032200; GO:0060249; GO:0044260; GO:0090304; GO:0051276; GO:0042592; GO:0043170; GO:0044237; GO:0006139; GO:0006996; GO:0065008; GO:0071704; GO:0008152; GO:0009987; GO:0006725; GO:0034641; GO:0044238; GO:0046483; GO:1901360; GO:0016043; GO:0044763; GO:0065007; GO:0008150; GO:0006807; GO:0071840; GO:0044699 [GO:0000781]; GO:0044427; GO:0005694; GO:0044446; GO:0043232; …	39.2333	0.82	2	3	57.34	0.57	1	1	2446	271.52	5.41455
P13010	X-ray repair cross-complementing protein 5 OS=Homo sapiens GN=XRCC5 PE=1 SV=3 - [XRCC5_HUMAN]	10.66	2.38114e+06	9.84827e+06	2	6	6	10	nucleotide binding; DNA binding; catalytic activity; protein binding	chromosome; nucleus; organelle lumen; cytoplasm; cytosol	cell organization and biogenesis; metabolic process; response to stimulus; regulation of biological process; cell proliferation; cell death; defense response; cell differentiation; development	Pf02735; Pf03730; Pf03731; Pf08785	7520	[GO:0000166]; GO:0036094; GO:1901265; GO:0005488; GO:0097159; GO:1901363; GO:0003674 [GO:0000723]; GO:0006259; GO:0032200; GO:0060249; GO:0044260; GO:0090304; GO:0051276; GO:0042592; GO:0043170; GO:0044237; GO:0006139; GO:0006996; GO:0065008; GO:0071704; GO:0008152; GO:0009987; GO:0006725; GO:0034641; GO:0044238; GO:0046483; GO:1901360; GO:0016043; GO:0044763; GO:0065007; GO:0008150; GO:0006807; …	52.39	1.5	2	2	145.733	8.61	3	3	732	82.6523	5.80811
Q9Y3F4	Serine-threonine kinase receptor-associated protein OS=Homo sapiens GN=STRAP PE=1 SV=1 - [STRAP_HUMAN]	12.29	2.3093e+06	1.28299e+07	4	3	3	5	protein binding	nucleus; spliceosomal complex; cytoplasm; mitochondrion; cytosol; membrane	metabolic process; regulation of biological process; cell communication; response to stimulus	Pf00400	11171	[GO:0000122]; GO:0006357; GO:0006366; GO:0045892; GO:0006355; GO:0006351; GO:0010629; GO:0051253; GO:2000113; GO:0010468; GO:2000112; GO:2001141; GO:0010467; GO:0032774; GO:0034645; GO:0010605; GO:0016070; GO:0045934; GO:0051252; GO:0010558; GO:0031327; GO:0060255; GO:0010556; GO:0031326; GO:0043170; GO:0009059; GO:0034654; GO:0044249; GO:0044260; GO:0009892; GO:0090304; GO:0006139; GO:0019219; G…	30.52	4.57	1	1	104.92	10	2	2	350	38.414	5.12256
I3L3C4	Ribosomal L1 domain-containing protein 1 (Fragment) OS=Homo sapiens GN=RSL1D1 PE=4 SV=1 - [I3L3C4_HUMAN]	15.82	2.23381e+06	0	5	2	2	2				Pf00687			30.62	15.82	2	2					158	18.5232	10.0669
H0Y8D1	Trypsin-1 (Fragment) OS=Homo sapiens GN=PRSS1 PE=3 SV=1 - [H0Y8D1_HUMAN]	14.08	2.14633e+06	0	5	1	1	1	catalytic activity		metabolic process	Pf00089	5644	[GO:0003824]; GO:0003674 [GO:0004252]; GO:0004175; GO:0008236; GO:0070011; GO:0017171; GO:0008233; GO:0016787; GO:0003824; GO:0003674 [GO:0006508]; GO:0019538; GO:0043170; GO:0044238; GO:0071704; GO:0008152; GO:0008150	42.12	14.08	1	1					142	15.4118	7.26904
H7C2P7	39S ribosomal protein L23, mitochondrial (Fragment) OS=Homo sapiens GN=MRPL23 PE=4 SV=1 - [H7C2P7_HUMAN]	31.36	2.09858e+06	0	5	2	2	2	nucleotide binding; structural molecule activity	cytoplasm; ribosome	metabolic process	Pf00276		[GO:0000166]; GO:0036094; GO:1901265; GO:0005488; GO:0097159; GO:1901363; GO:0003674 [GO:0003735]; GO:0005198; GO:0003674 [GO:0005622]; GO:0044464; GO:0005575; GO:0005623 [GO:0005840]; GO:0030529; GO:0043232; GO:0044444; GO:0032991; GO:0044424; GO:0043228; GO:0043229; GO:0005737; GO:0005575; GO:0005622; GO:0044464; GO:0043226; GO:0005623 [GO:0006412]; GO:0010467; GO:0034645; GO:0044267; GO:004317…	21.31	12.71	1	1					118	13.7704	10.4185
P07900	Heat shock protein HSP 90-alpha OS=Homo sapiens GN=HSP90AA1 PE=1 SV=5 - [HS90A_HUMAN]	9.84	2.02576e+06	4.25182e+07	13	2	7	13	nucleotide binding; RNA binding; protein binding; catalytic activity; enzyme regulator activity	extracellular; cytoplasm; cytosol; membrane; cell surface; organelle lumen	cell differentiation; cellular component movement; development; metabolic process; transport; response to stimulus; cell communication; regulation of biological process; cell organization and biogenesis; cell death; defense response	Pf00183; Pf02518	3320	[GO:0000086]; GO:0044772; GO:0000278; GO:0044770; GO:0007049; GO:0022402; GO:0044763; GO:0009987; GO:0044699; GO:0008150 [GO:0000166]; GO:0036094; GO:1901265; GO:0005488; GO:0097159; GO:1901363; GO:0003674 [GO:0000278]; GO:0007049; GO:0044763; GO:0009987; GO:0044699; GO:0008150 [GO:0001764]; GO:0016477; GO:0048699; GO:0048870; GO:0022008; GO:0006928; GO:0040011; GO:0051674; GO:0007399; GO:0030154…	29.02	4.23	3	3	54.6071	6.28	4	4	732	84.6067	5.021
Q13148	TAR DNA-binding protein 43 OS=Homo sapiens GN=TARDBP PE=1 SV=1 - [TADBP_HUMAN]	13.04	1.9888e+06	4.41911e+07	9	3	3	8	nucleotide binding; DNA binding; RNA binding; protein binding	nucleus; organelle lumen	metabolic process; regulation of biological process; cell death	Pf00076	23435	[GO:0000166]; GO:0036094; GO:1901265; GO:0005488; GO:0097159; GO:1901363; GO:0003674 [GO:0003676]; GO:0097159; GO:1901363; GO:0005488; GO:0003674 [GO:0003677]; GO:0003676; GO:0097159; GO:1901363; GO:0005488; GO:0003674 [GO:0003690]; GO:0043566; GO:0003677; GO:0003676; GO:0097159; GO:1901363; GO:0005488; GO:0003674 [GO:0003700]; GO:0001071; GO:0003674 [GO:0003723]; GO:0003676; GO:0097159; GO:19013…	24.37	2.9	1	1	143.57	13.04	3	3	414	44.7113	6.18896
K7ENG2	Splicing factor U2AF 65 kDa subunit OS=Homo sapiens GN=U2AF2 PE=4 SV=1 - [K7ENG2_HUMAN]	25.73	1.93712e+06	66728151	3	4	4	6	nucleotide binding; RNA binding	nucleus	metabolic process	Pf00076		[GO:0000166]; GO:0036094; GO:1901265; GO:0005488; GO:0097159; GO:1901363; GO:0003674 [GO:0003676]; GO:0097159; GO:1901363; GO:0005488; GO:0003674 [GO:0003723]; GO:0003676; GO:0097159; GO:1901363; GO:0005488; GO:0003674 [GO:0005634]; GO:0043231; GO:0043227; GO:0043229; GO:0043226; GO:0044424; GO:0005575; GO:0005622; GO:0044464; GO:0005623 [GO:0006397]; GO:0006396; GO:0016071; GO:0010467; GO:001607…	35.5	10.42	2	2	29.92	13.03	2	2	307	33.8799	5.03369
O15084	Serine/threonine-protein phosphatase 6 regulatory ankyrin repeat subunit A OS=Homo sapiens GN=ANKRD28 PE=1 SV=5 - [ANR28_HUMAN]	15.19	1.93406e+06	4.22378e+07	5	11	11	20	protein binding	nucleus; organelle lumen		Pf00023; Pf12796	23243	[GO:0005515]; GO:0005488; GO:0003674 [GO:0005634]; GO:0043231; GO:0043227; GO:0043229; GO:0043226; GO:0044424; GO:0005575; GO:0005622; GO:0044464; GO:0005623 [GO:0005654]; GO:0031981; GO:0044428; GO:0070013; GO:0005634; GO:0044446; GO:0043233; GO:0043231; GO:0043229; GO:0044422; GO:0044424; GO:0031974; GO:0043227; GO:0043226; GO:0005575; GO:0005622; GO:0044464; GO:0005623 [GO:0042802]; GO:0005515…	64.6	5.6	4	4	334.392	13.68	9	9	1053	112.894	6.25244
P78371	T-complex protein 1 subunit beta OS=Homo sapiens GN=CCT2 PE=1 SV=4 - [TCPB_HUMAN]	58.5	1.92919e+06	1.41425e+08	4	22	22	41	nucleotide binding; protein binding	nucleus; organelle lumen; cytoplasm; cytosol; cytoskeleton	metabolic process; reproduction; cell organization and biogenesis	Pf00118	10576	[GO:0000166]; GO:0036094; GO:1901265; GO:0005488; GO:0097159; GO:1901363; GO:0003674 [GO:0002199]; GO:0043234; GO:0032991; GO:0005575 [GO:0005515]; GO:0005488; GO:0003674 [GO:0005524]; GO:0032550; GO:0032559; GO:0035639; GO:0001883; GO:0032549; GO:0030554; GO:0032555; GO:0043168; GO:1901265; GO:0001882; GO:0017076; GO:0032553; GO:0043167; GO:0097159; GO:1901363; GO:0036094; GO:0097367; GO:0000166…	67.21	6.92	2	2	578.775	41.12	17	20	535	57.4521	6.45557
O43818	U3 small nucleolar RNA-interacting protein 2 OS=Homo sapiens GN=RRP9 PE=1 SV=1 - [U3IP2_HUMAN]	1.89	1.86617e+06	0	1	1	1	1	RNA binding; protein binding	nucleus; organelle lumen	metabolic process	Pf00400	9136	[GO:0003723]; GO:0003676; GO:0097159; GO:1901363; GO:0005488; GO:0003674 [GO:0005515]; GO:0005488; GO:0003674 [GO:0005634]; GO:0043231; GO:0043227; GO:0043229; GO:0043226; GO:0044424; GO:0005575; GO:0005622; GO:0044464; GO:0005623 [GO:0005730]; GO:0031981; GO:0043232; GO:0044428; GO:0070013; GO:0043228; GO:0043229; GO:0005634; GO:0044446; GO:0043233; GO:0043226; GO:0044424; GO:0043231; GO:0044422…	25.41	1.89	1	1					475	51.8085	7.85498
H7C457	Endostatin (Fragment) OS=Homo sapiens GN=COL18A1 PE=4 SV=1 - [H7C457_HUMAN]	15.71	1.8444e+06	0	5	2	2	2	structural molecule activity			Pf06482	80781	[GO:0005198]; GO:0003674 [GO:0007155]; GO:0022610; GO:0044763; GO:0008150; GO:0009987; GO:0044699 [GO:0031012]; GO:0005575	27.59	15.71	2	2					280	31.0078	9.40771
H0YNR9	Homer protein homolog 2 (Fragment) OS=Homo sapiens GN=HOMER2 PE=4 SV=1 - [H0YNR9_HUMAN]	9.19	1.84331e+06	0	3	1	1	1							39.32	9.19	1	1					185	21.2228	5.74463
P40227	T-complex protein 1 subunit zeta OS=Homo sapiens GN=CCT6A PE=1 SV=3 - [TCPZ_HUMAN]	34.46	1.84059e+06	1.29204e+08	3	15	17	33	nucleotide binding; protein binding	cytoplasm; cytosol; cytoskeleton; membrane	metabolic process; reproduction	Pf00118; Pf05504	908	[GO:0000166]; GO:0036094; GO:1901265; GO:0005488; GO:0097159; GO:1901363; GO:0003674 [GO:0001669]; GO:0030141; GO:0097223; GO:0016023; GO:0044464; GO:0031410; GO:0031988; GO:0043231; GO:0005575; GO:0005623; GO:0031982; GO:0043229; GO:0044444; GO:0043227; GO:0043226; GO:0044424; GO:0005737; GO:0005622 [GO:0002199]; GO:0043234; GO:0032991; GO:0005575 [GO:0005524]; GO:0032550; GO:0032559; GO:0035639…	117.077	8.66	3	3	523.258	29	14	16	531	57.9876	6.68311
F8VPD4	CAD protein OS=Homo sapiens GN=CAD PE=3 SV=1 - [F8VPD4_HUMAN]	21.69	1.83472e+06	2.24707e+08	5	35	35	57	catalytic activity; nucleotide binding; protein binding; metal ion binding	nucleus; cytoplasm; cytosol; organelle lumen	metabolic process; reproduction; development; transport; response to stimulus	Pf00117; Pf00185; Pf00289; Pf00988; Pf01979; Pf02142; Pf02222; Pf02729; Pf02786; Pf02787; Pf07478; Pf07722	790	[GO:0003824]; GO:0003674 [GO:0004070]; GO:0016743; GO:0016741; GO:0016740; GO:0003824; GO:0003674 [GO:0004088]; GO:0016884; GO:0016879; GO:0016874; GO:0003824; GO:0003674 [GO:0004151]; GO:0016812; GO:0016810; GO:0016787; GO:0003824; GO:0003674 [GO:0004672]; GO:0016301; GO:0016773; GO:0016772; GO:0016740; GO:0003824; GO:0003674 [GO:0005524]; GO:0032550; GO:0032559; GO:0035639; GO:0001883; GO:00325…	30.3	0.56	1	1	748.486	19.06	30	31	2162	235.873	6.55127
O75400-2	Isoform 2 of Pre-mRNA-processing factor 40 homolog A OS=Homo sapiens GN=PRPF40A - [PR40A_HUMAN]	1.72	1.82504e+06	0	3	1	1	2	protein binding	nucleus; organelle lumen	metabolic process; cell organization and biogenesis; regulation of biological process; cellular component movement; cell division	Pf00397; Pf01846	55660	[GO:0005515]; GO:0005488; GO:0003674 [GO:0005634]; GO:0043231; GO:0043227; GO:0043229; GO:0043226; GO:0044424; GO:0005575; GO:0005622; GO:0044464; GO:0005623 [GO:0005730]; GO:0031981; GO:0043232; GO:0044428; GO:0070013; GO:0043228; GO:0043229; GO:0005634; GO:0044446; GO:0043233; GO:0043226; GO:0044424; GO:0043231; GO:0044422; GO:0031974; GO:0005575; GO:0005622; GO:0044464; GO:0043227; GO:0005623 …	37.88	1.72	1	1					930	105.86	7.98682
D6RHH0	Luc7-like protein 3 (Fragment) OS=Homo sapiens GN=LUC7L3 PE=4 SV=1 - [D6RHH0_HUMAN]	30.56	1.79745e+06	0	5	1	1	1	RNA binding	nucleus	cell organization and biogenesis; metabolic process	Pf03194	51747	[GO:0003729]; GO:0003723; GO:0003676; GO:0097159; GO:1901363; GO:0005488; GO:0003674 [GO:0005685]; GO:0030532; GO:0030529; GO:0044428; GO:0032991; GO:0044424; GO:0005634; GO:0044446; GO:0005575; GO:0005622; GO:0044464; GO:0043231; GO:0043229; GO:0044422; GO:0005623; GO:0043227; GO:0043226 [GO:0006376]; GO:0000245; GO:0022618; GO:0000398; GO:0022613; GO:0034622; GO:0071826; GO:0000377; GO:0006397;…	56.52	30.56	1	1					36	4.34337	10.7993
Q10570	Cleavage and polyadenylation specificity factor subunit 1 OS=Homo sapiens GN=CPSF1 PE=1 SV=2 - [CPSF1_HUMAN]	0.69	1.77787e+06	0	1	1	1	1	RNA binding; protein binding	nucleus; organelle lumen	metabolic process; transport	Pf03178; Pf10433	29894	[GO:0000398]; GO:0000377; GO:0006397; GO:0000375; GO:0006396; GO:0016071; GO:0008380; GO:0010467; GO:0016070; GO:0043170; GO:0044260; GO:0090304; GO:0071704; GO:0044237; GO:0006139; GO:0008152; GO:0009987; GO:0006725; GO:0034641; GO:0044238; GO:0046483; GO:1901360; GO:0008150; GO:0006807 [GO:0003676]; GO:0097159; GO:1901363; GO:0005488; GO:0003674 [GO:0003723]; GO:0003676; GO:0097159; GO:1901363;…	38.38	0.69	1	1					1443	160.782	6.40479
B1AHB1	DNA replication licensing factor MCM5 OS=Homo sapiens GN=MCM5 PE=3 SV=1 - [B1AHB1_HUMAN]	11.29	1.7531e+06	2.48982e+07	5	6	6	10	nucleotide binding; DNA binding; catalytic activity; protein binding	nucleus; organelle lumen	metabolic process; cell division	Pf00493; Pf07728	4174	[GO:0000075]; GO:0022402; GO:0007049; GO:0044763; GO:0009987; GO:0044699; GO:0008150 [GO:0000082]; GO:0044772; GO:0000278; GO:0044770; GO:0007049; GO:0022402; GO:0044763; GO:0009987; GO:0044699; GO:0008150 [GO:0000084]; GO:0051320; GO:0051329; GO:0022403; GO:0051325; GO:0022402; GO:0007049; GO:0044763; GO:0009987; GO:0044699; GO:0008150 [GO:0000166]; GO:0036094; GO:1901265; GO:0005488; GO:0097159…	77.84	4.63	3	4	63	4.63	3	3	691	77.5437	8.60205
Q8IWX8	Calcium homeostasis endoplasmic reticulum protein OS=Homo sapiens GN=CHERP PE=1 SV=3 - [CHERP_HUMAN]	4.15	1.74628e+06	0	2	3	3	3	RNA binding; protein binding	cytoplasm; endoplasmic reticulum; membrane	metabolic process; cellular homeostasis; development; cell proliferation; regulation of biological process; transport	Pf01585; Pf01805; Pf04818	10523	[GO:0003676]; GO:0097159; GO:1901363; GO:0005488; GO:0003674 [GO:0003723]; GO:0003676; GO:0097159; GO:1901363; GO:0005488; GO:0003674 [GO:0005515]; GO:0005488; GO:0003674 [GO:0005737]; GO:0044424; GO:0005622; GO:0044464; GO:0005575; GO:0005623 [GO:0005783]; GO:0043231; GO:0044444; GO:0043227; GO:0043229; GO:0005737; GO:0044424; GO:0043226; GO:0005622; GO:0044464; GO:0005575; GO:0005623 [GO:000639…	23.82	1.31	1	1					916	103.637	9.0415
E9PQU5	RNA-binding protein 25 (Fragment) OS=Homo sapiens GN=RBM25 PE=4 SV=1 - [E9PQU5_HUMAN]	3.29	1.7273e+06	0	4	1	1	1	nucleotide binding			Pf00076	58517	[GO:0000166]; GO:0036094; GO:1901265; GO:0005488; GO:0097159; GO:1901363; GO:0003674 [GO:0003676]; GO:0097159; GO:1901363; GO:0005488; GO:0003674	38.14	3.29	1	1					243	26.702	9.0415
Q6P2Q9	Pre-mRNA-processing-splicing factor 8 OS=Homo sapiens GN=PRPF8 PE=1 SV=2 - [PRP8_HUMAN]	2.4	1.7055e+06	2.61367e+07	3	5	5	8	RNA binding; protein binding	nucleus; organelle lumen; spliceosomal complex	metabolic process	Pf01398; Pf08082; Pf08083; Pf08084; Pf10596; Pf10597; Pf10598; Pf12134	10594	[GO:0000375]; GO:0008380; GO:0006396; GO:0010467; GO:0016070; GO:0043170; GO:0044260; GO:0090304; GO:0071704; GO:0044237; GO:0006139; GO:0008152; GO:0009987; GO:0006725; GO:0034641; GO:0044238; GO:0046483; GO:1901360; GO:0008150; GO:0006807 [GO:0000398]; GO:0000377; GO:0006397; GO:0000375; GO:0006396; GO:0016071; GO:0008380; GO:0010467; GO:0016070; GO:0043170; GO:0044260; GO:0090304; GO:0071704; …	43.8412	0.77	2	2	138.287	1.54	3	3	2335	273.427	8.83643
Q99832	T-complex protein 1 subunit eta OS=Homo sapiens GN=CCT7 PE=1 SV=2 - [TCPH_HUMAN]	33.15	1.69243e+06	7.93493e+07	9	13	13	27	nucleotide binding; protein binding	cytoplasm; mitochondrion; cytosol; cytoskeleton	metabolic process; reproduction	Pf00118	10574	[GO:0000166]; GO:0036094; GO:1901265; GO:0005488; GO:0097159; GO:1901363; GO:0003674 [GO:0002199]; GO:0043234; GO:0032991; GO:0005575 [GO:0005524]; GO:0032550; GO:0032559; GO:0035639; GO:0001883; GO:0032549; GO:0030554; GO:0032555; GO:0043168; GO:1901265; GO:0001882; GO:0017076; GO:0032553; GO:0043167; GO:0097159; GO:1901363; GO:0036094; GO:0097367; GO:0000166; GO:0005488; GO:0003674 [GO:0005737]…	28.45	1.29	1	1	457.677	25.6	10	13	543	59.3289	7.6499
B1ALA9	Phosphoribosyl pyrophosphate synthetase 1 OS=Homo sapiens GN=PRPS1 PE=3 SV=1 - [B1ALA9_HUMAN]	19.72	1.66414e+06	6.32499e+06	8	4	4	5	metal ion binding; catalytic activity; nucleotide binding; protein binding	cytoplasm; cytosol	metabolic process; development	Pf00156	5631	[GO:0000287]; GO:0046872; GO:0043169; GO:0043167; GO:0005488; GO:0003674 [GO:0004749]; GO:0016778; GO:0016772; GO:0016740; GO:0003824; GO:0003674 [GO:0005524]; GO:0032550; GO:0032559; GO:0035639; GO:0001883; GO:0032549; GO:0030554; GO:0032555; GO:0043168; GO:1901265; GO:0001882; GO:0017076; GO:0032553; GO:0043167; GO:0097159; GO:1901363; GO:0036094; GO:0097367; GO:0000166; GO:0005488; GO:0003674 …	42.5	7.8	1	1	116.337	11.93	3	3	218	24.0685	7.69385
Q16531	DNA damage-binding protein 1 OS=Homo sapiens GN=DDB1 PE=1 SV=1 - [DDB1_HUMAN]	16.32	1.59448e+06	4.76169e+07	15	12	12	18	DNA binding; protein binding	nucleus; organelle lumen; cytoplasm	metabolic process; response to stimulus; cell communication; regulation of biological process	Pf03178; Pf10433	1642	[GO:0000075]; GO:0022402; GO:0007049; GO:0044763; GO:0009987; GO:0044699; GO:0008150 [GO:0000718]; GO:0006289; GO:0006308; GO:0044349; GO:0006281; GO:0006259; GO:0034655; GO:0044265; GO:0006974; GO:0044260; GO:0090304; GO:0006139; GO:0019439; GO:0044270; GO:0046700; GO:1901361; GO:0009057; GO:0044248; GO:0033554; GO:0043170; GO:0044237; GO:0006725; GO:0034641; GO:0044238; GO:0046483; GO:1901360; …	36.33	1.4	1	1	135.326	8.68	7	7	1140	126.887	5.26221
Q14692	Ribosome biogenesis protein BMS1 homolog OS=Homo sapiens GN=BMS1 PE=1 SV=1 - [BMS1_HUMAN]	1.48	1.57348e+06	0	1	1	1	1	nucleotide binding; catalytic activity	nucleus; organelle lumen	cell organization and biogenesis	Pf04950; Pf08142	9790	[GO:0000166]; GO:0036094; GO:1901265; GO:0005488; GO:0097159; GO:1901363; GO:0003674 [GO:0003924]; GO:0017111; GO:0016462; GO:0016818; GO:0016817; GO:0016787; GO:0003824; GO:0003674 [GO:0005524]; GO:0032550; GO:0032559; GO:0035639; GO:0001883; GO:0032549; GO:0030554; GO:0032555; GO:0043168; GO:1901265; GO:0001882; GO:0017076; GO:0032553; GO:0043167; GO:0097159; GO:1901363; GO:0036094; GO:0097367;…	31.11	1.48	1	1					1282	145.716	6.44287
H0Y9R3	WD repeat-containing protein 26 (Fragment) OS=Homo sapiens GN=WDR26 PE=4 SV=1 - [H0Y9R3_HUMAN]	6.44	1.48291e+06	22788412	3	1	1	2	protein binding			Pf00400; Pf08662	80232	[GO:0005515]; GO:0005488; GO:0003674	20.37	6.44	1	1	60.61	6.44	1	1	295	33.224	5.36377
Q9HCK1	DBF4-type zinc finger-containing protein 2 OS=Homo sapiens GN=ZDBF2 PE=1 SV=3 - [ZDBF2_HUMAN]	2	1.44055e+06	5.12084e+06	1	3	3	3	metal ion binding			Pf07535	57683	[GO:0003676]; GO:0097159; GO:1901363; GO:0005488; GO:0003674 [GO:0008270]; GO:0046914; GO:0046872; GO:0043169; GO:0043167; GO:0005488; GO:0003674 [GO:0046872]; GO:0043169; GO:0043167; GO:0005488; GO:0003674	25.43	0.55	1	1	34.66	1.44	2	2	2354	265.453	6.16357
B4DY35	Bifunctional methylenetetrahydrofolate dehydrogenase/cyclohydrolase, mitochondrial OS=Homo sapiens GN=MTHFD2 PE=2 SV=1 - [B4DY35_HUMAN]	19.35	1.32728e+06	15794159	4	2	2	3	nucleotide binding; metal ion binding; catalytic activity	cytoplasm; mitochondrion; cytosol	metabolic process; response to stimulus	Pf02882	10797	[GO:0000166]; GO:0036094; GO:1901265; GO:0005488; GO:0097159; GO:1901363; GO:0003674 [GO:0000287]; GO:0046872; GO:0043169; GO:0043167; GO:0005488; GO:0003674 [GO:0003824]; GO:0003674 [GO:0004329]; GO:0016879; GO:0016874; GO:0003824; GO:0003674 [GO:0004477]; GO:0019238; GO:0016814; GO:0016810; GO:0016787; GO:0003824; GO:0003674 [GO:0004487]; GO:0016646; GO:0016645; GO:0016491; GO:0003824; GO:00036…	27.23	6.45	1	1	59.55	12.9	1	1	186	19.9207	9.33447
P04085-2	Isoform Short of Platelet-derived growth factor subunit A OS=Homo sapiens GN=PDGFA - [PDGFA_HUMAN]	13.27	1.30697e+06	2.15594e+07	4	2	2	2	protein binding	cytoplasm; Golgi; membrane; extracellular; endoplasmic reticulum; organelle lumen; cell surface	development; response to stimulus; cell proliferation; regulation of biological process; transport; cell communication; coagulation; metabolic process; cellular component movement; cell organization and biogenesis; defense response; cell division	Pf00341; Pf04692	5154	[GO:0000139]; GO:0012505; GO:0031090; GO:0044431; GO:0044464; GO:0016020; GO:0043227; GO:0044422; GO:0005794; GO:0044444; GO:0044446; GO:0005575; GO:0005623; GO:0043226; GO:0043231; GO:0005737; GO:0044424; GO:0043229; GO:0005622 [GO:0001525]; GO:0044767; GO:0048514; GO:0048646; GO:0032502; GO:0044699; GO:0001568; GO:0009653; GO:0008150; GO:0001944; GO:0048856; GO:0048731; GO:0072358; GO:0007275; …	45.2	9.18	1	1	22.7	4.08	1	1	196	22.2386	8.33838
P33993	DNA replication licensing factor MCM7 OS=Homo sapiens GN=MCM7 PE=1 SV=4 - [MCM7_HUMAN]	33.8	1292616	1.06736e+08	4	18	18	28	nucleotide binding; DNA binding; catalytic activity; protein binding	chromosome; nucleus; organelle lumen; cytoplasm; cytosol	metabolic process; response to stimulus; cell proliferation; regulation of biological process	Pf00493; Pf07728	4176	[GO:0000075]; GO:0022402; GO:0007049; GO:0044763; GO:0009987; GO:0044699; GO:0008150 [GO:0000082]; GO:0044772; GO:0000278; GO:0044770; GO:0007049; GO:0022402; GO:0044763; GO:0009987; GO:0044699; GO:0008150 [GO:0000084]; GO:0051320; GO:0051329; GO:0022403; GO:0051325; GO:0022402; GO:0007049; GO:0044763; GO:0009987; GO:0044699; GO:0008150 [GO:0000166]; GO:0036094; GO:1901265; GO:0005488; GO:0097159…	24.73	2.64	1	1	355.483	24.9	13	13	719	81.2566	6.45557
E5RIY4	mTERF domain-containing protein 1, mitochondrial OS=Homo sapiens GN=MTERFD1 PE=4 SV=1 - [E5RIY4_HUMAN]	6.94	1.22885e+06	0	5	1	1	1				Pf02536	51001		40.63	6.94	1	1					173	20.0858	9.23193
Q7Z2W4	Zinc finger CCCH-type antiviral protein 1 OS=Homo sapiens GN=ZC3HAV1 PE=1 SV=3 - [ZCCHV_HUMAN]	7.43	1.19251e+06	8.38274e+06	4	5	5	7	RNA binding; catalytic activity; protein binding; metal ion binding	nucleus; cytoplasm; Golgi; membrane	response to stimulus; regulation of biological process; cell communication; defense response; metabolic process	Pf00644; Pf11725	56829	[GO:0003676]; GO:0097159; GO:1901363; GO:0005488; GO:0003674 [GO:0003723]; GO:0003676; GO:0097159; GO:1901363; GO:0005488; GO:0003674 [GO:0003950]; GO:0016763; GO:0016757; GO:0016740; GO:0003824; GO:0003674 [GO:0005515]; GO:0005488; GO:0003674 [GO:0005634]; GO:0043231; GO:0043227; GO:0043229; GO:0043226; GO:0044424; GO:0005575; GO:0005622; GO:0044464; GO:0005623 [GO:0005737]; GO:0044424; GO:00056…	60.13	3.1	2	2	40.83	2.99	2	2	902	101.367	8.39697
Q03252	Lamin-B2 OS=Homo sapiens GN=LMNB2 PE=1 SV=3 - [LMNB2_HUMAN]	2.17	1.18743e+06	0	2	1	1	1	catalytic activity; motor activity; structural molecule activity	nucleus; membrane; cytoskeleton; organelle lumen	metabolic process; regulation of biological process	Pf00038; Pf00932; Pf01576; Pf09726; Pf10186; Pf12128	84823	[GO:0003674] [GO:0003774]; GO:0017111; GO:0016462; GO:0016818; GO:0016817; GO:0016787; GO:0003824; GO:0003674 [GO:0005198]; GO:0003674 [GO:0005634]; GO:0043231; GO:0043227; GO:0043229; GO:0043226; GO:0044424; GO:0005575; GO:0005622; GO:0044464; GO:0005623 [GO:0005637]; GO:0019866; GO:0031965; GO:0031090; GO:0031967; GO:0044424; GO:0005635; GO:0044428; GO:0016020; GO:0043227; GO:0044422; GO:003197…	26.23	2.17	1	1					600	67.6475	5.35107
Q15717	ELAV-like protein 1 OS=Homo sapiens GN=ELAVL1 PE=1 SV=2 - [ELAV1_HUMAN]	11.66	1.17983e+06	1.45201e+07	2	3	3	4	nucleotide binding; RNA binding; protein binding	nucleus; organelle lumen; cytoplasm; cytosol	development; metabolic process; regulation of biological process	Pf00076	1994	[GO:0000166]; GO:0036094; GO:1901265; GO:0005488; GO:0097159; GO:1901363; GO:0003674 [GO:0003676]; GO:0097159; GO:1901363; GO:0005488; GO:0003674 [GO:0003723]; GO:0003676; GO:0097159; GO:1901363; GO:0005488; GO:0003674 [GO:0003725]; GO:0003723; GO:0003676; GO:0097159; GO:1901363; GO:0005488; GO:0003674 [GO:0003729]; GO:0003723; GO:0003676; GO:0097159; GO:1901363; GO:0005488; GO:0003674 [GO:000551…	49.19	4.29	1	1	35.47	3.37	1	1	326	36.0692	9.17334
P63151	Serine/threonine-protein phosphatase 2A 55 kDa regulatory subunit B alpha isoform OS=Homo sapiens GN=PPP2R2A PE=1 SV=1 - [2ABA_HUMAN]	5.59	1.17324e+06	1.48564e+07	11	2	2	3	catalytic activity; protein binding; enzyme regulator activity	cytoplasm; cytosol	metabolic process; cell organization and biogenesis; cell communication; regulation of biological process; response to stimulus		5520	[GO:0000159]; GO:0008287; GO:0044424; GO:0044464; GO:1902494; GO:0005622; GO:0005575; GO:0005623; GO:0043234; GO:0032991 [GO:0000184]; GO:0000956; GO:0006402; GO:0006401; GO:0016071; GO:0016070; GO:0034655; GO:0044265; GO:0044260; GO:0090304; GO:0006139; GO:0019439; GO:0044270; GO:0046700; GO:1901361; GO:0009057; GO:0044248; GO:0043170; GO:0044237; GO:0006725; GO:0034641; GO:0044238; GO:0046483; …	30.73	2.46	1	1	85.2	5.59	2	2	447	51.6595	6.20166
Q08945	FACT complex subunit SSRP1 OS=Homo sapiens GN=SSRP1 PE=1 SV=1 - [SSRP1_HUMAN]	3.53	1.14252e+06	0	1	2	2	2	DNA binding; protein binding	nucleus; organelle lumen; chromosome; cytoplasm	metabolic process; response to stimulus; regulation of biological process	Pf00505; Pf03531; Pf08512	6749	[GO:0003677]; GO:0003676; GO:0097159; GO:1901363; GO:0005488; GO:0003674 [GO:0003682]; GO:0005488; GO:0003674 [GO:0005515]; GO:0005488; GO:0003674 [GO:0005634]; GO:0043231; GO:0043227; GO:0043229; GO:0043226; GO:0044424; GO:0005575; GO:0005622; GO:0044464; GO:0005623 [GO:0005654]; GO:0031981; GO:0044428; GO:0070013; GO:0005634; GO:0044446; GO:0043233; GO:0043231; GO:0043229; GO:0044422; GO:004442…	40.53	3.53	2	2					709	81.0244	6.87354
Q8NHQ1-2	Isoform 2 of Centrosomal protein of 70 kDa OS=Homo sapiens GN=CEP70 - [CEP70_HUMAN]	5.05	1.09084e+06	5.58983e+06	8	2	2	2							22.1	2.17	1	1	89.96	2.89	1	1	554	64.8394	6.26514
Q14315-2	Isoform 2 of Filamin-C OS=Homo sapiens GN=FLNC - [FLNC_HUMAN]	0.89	1.00129e+06	1.723e+07	10	1	2	4	protein binding	cytoplasm; cytosol; cytoskeleton; membrane	cell organization and biogenesis; cell differentiation	Pf00307; Pf00630	2318	[GO:0003779]; GO:0008092; GO:0005515; GO:0005488; GO:0003674 [GO:0005515]; GO:0005488; GO:0003674 [GO:0005737]; GO:0044424; GO:0005622; GO:0044464; GO:0005575; GO:0005623 [GO:0005829]; GO:0044444; GO:0005737; GO:0044424; GO:0005622; GO:0044464; GO:0005575; GO:0005623 [GO:0005856]; GO:0043232; GO:0043228; GO:0043229; GO:0043226; GO:0044424; GO:0005575; GO:0005622; GO:0044464; GO:0005623 [GO:000588…	36.42	0.41	1	1	39.04	0.89	2	2	2692	287.102	5.97314
Q9NX58	Cell growth-regulating nucleolar protein OS=Homo sapiens GN=LYAR PE=1 SV=2 - [LYAR_HUMAN]	4.22	850092	0	1	2	2	2	metal ion binding	nucleus; organelle lumen		Pf08790	55646	[GO:0005634]; GO:0043231; GO:0043227; GO:0043229; GO:0043226; GO:0044424; GO:0005575; GO:0005622; GO:0044464; GO:0005623 [GO:0005730]; GO:0031981; GO:0043232; GO:0044428; GO:0070013; GO:0043228; GO:0043229; GO:0005634; GO:0044446; GO:0043233; GO:0043226; GO:0044424; GO:0043231; GO:0044422; GO:0031974; GO:0005575; GO:0005622; GO:0044464; GO:0043227; GO:0005623 [GO:0046872]; GO:0043169; GO:0043167;…	53	4.22	1	1					379	43.5879	9.53955
P62633-2	Isoform 2 of Cellular nucleic acid-binding protein OS=Homo sapiens GN=CNBP - [CNBP_HUMAN]	8.82	745421	0	5	1	1	1	DNA binding; RNA binding; metal ion binding	nucleus; cytoplasm; endoplasmic reticulum; cytosol	metabolic process; regulation of biological process; cell proliferation		7555	[GO:0003676]; GO:0097159; GO:1901363; GO:0005488; GO:0003674 [GO:0003677]; GO:0003676; GO:0097159; GO:1901363; GO:0005488; GO:0003674 [GO:0003697]; GO:0043566; GO:0003677; GO:0003676; GO:0097159; GO:1901363; GO:0005488; GO:0003674 [GO:0003700]; GO:0001071; GO:0003674 [GO:0003727]; GO:0003723; GO:0003676; GO:0097159; GO:1901363; GO:0005488; GO:0003674 [GO:0005634]; GO:0043231; GO:0043227; GO:00432…	48.24	8.82	1	1					170	18.7292	7.7085
C9JE21	RNA-binding protein 28 (Fragment) OS=Homo sapiens GN=RBM28 PE=4 SV=1 - [C9JE21_HUMAN]	4.41	664843	0	4	1	1	2	nucleotide binding			Pf00076	55131	[GO:0000166]; GO:0036094; GO:1901265; GO:0005488; GO:0097159; GO:1901363; GO:0003674 [GO:0003676]; GO:0097159; GO:1901363; GO:0005488; GO:0003674	20.9	4.41	1	1					204	22.7229	9.36377
P06703	Protein S100-A6 OS=Homo sapiens GN=S100A6 PE=1 SV=1 - [S10A6_HUMAN]	27.78	659219	0	1	1	1	1	metal ion binding; protein binding; transporter activity	nucleus; cytoplasm; cytosol; membrane	cell communication; regulation of biological process; response to stimulus; cell differentiation; cell organization and biogenesis; development; transport; cell proliferation	Pf01023	6277	[GO:0001726]; GO:0031252; GO:0042995; GO:0044464; GO:0005575; GO:0005623 [GO:0005509]; GO:0046872; GO:0043169; GO:0043167; GO:0005488; GO:0003674 [GO:0005515]; GO:0005488; GO:0003674 [GO:0005523]; GO:0008092; GO:0005515; GO:0005488; GO:0003674 [GO:0005634]; GO:0043231; GO:0043227; GO:0043229; GO:0043226; GO:0044424; GO:0005575; GO:0005622; GO:0044464; GO:0005623 [GO:0005635]; GO:0012505; GO:00319…	21.89	27.78	1	1					90	10.1733	5.47803
Q8WUD4	Coiled-coil domain-containing protein 12 OS=Homo sapiens GN=CCDC12 PE=1 SV=1 - [CCD12_HUMAN]	15.06	642263	0	2	1	1	1	protein binding			Pf08315	151903	[GO:0005515]; GO:0005488; GO:0003674	35.14	15.06	1	1					166	19.1692	7.34229
F8W895	G patch domain-containing protein 4 (Fragment) OS=Homo sapiens GN=GPATCH4 PE=4 SV=1 - [F8W895_HUMAN]	4.17	595519	9.98105e+06	4	1	1	3				Pf01585	54865	[GO:0003676]; GO:0097159; GO:1901363; GO:0005488; GO:0003674	63.08	4.17	1	1	41.95	4.17	1	1	264	29.4471	9.51025
Q15370	Transcription elongation factor B polypeptide 2 OS=Homo sapiens GN=TCEB2 PE=1 SV=1 - [ELOB_HUMAN]	12.71	432863	6.34649e+06	4	2	2	4	protein binding	nucleus; organelle lumen; cytoplasm; cytosol	metabolic process; regulation of biological process; cell organization and biogenesis; response to stimulus	Pf00240	6923	[GO:0005515]; GO:0005488; GO:0003674 [GO:0005634]; GO:0043231; GO:0043227; GO:0043229; GO:0043226; GO:0044424; GO:0005575; GO:0005622; GO:0044464; GO:0005623 [GO:0005654]; GO:0031981; GO:0044428; GO:0070013; GO:0005634; GO:0044446; GO:0043233; GO:0043231; GO:0043229; GO:0044422; GO:0044424; GO:0031974; GO:0043227; GO:0043226; GO:0005575; GO:0005622; GO:0044464; GO:0005623 [GO:0005829]; GO:0044444…	31.77	6.78	1	1	50.14	6.78	1	1	118	13.1246	4.88135
G5E9A6	Ubiquitin carboxyl-terminal hydrolase OS=Homo sapiens GN=USP11 PE=3 SV=1 - [G5E9A6_HUMAN]	2.28	0	2.75773e+07	4	1	2	3	catalytic activity; protein binding	nucleus; cytoplasm	metabolic process	Pf00443; Pf06337	8237	[GO:0004197]; GO:0004175; GO:0008234; GO:0070011; GO:0008233; GO:0016787; GO:0003824; GO:0003674 [GO:0004221]; GO:0016790; GO:0016788; GO:0016787; GO:0003824; GO:0003674 [GO:0004843]; GO:0019783; GO:0008234; GO:0070011; GO:0008233; GO:0016787; GO:0003824; GO:0003674 [GO:0005515]; GO:0005488; GO:0003674 [GO:0005634]; GO:0043231; GO:0043227; GO:0043229; GO:0043226; GO:0044424; GO:0005575; GO:000562…	35.39	0.98	1	1	57.28	2.28	2	2	920	104.965	5.32568
H0YDP7	39S ribosomal protein L49, mitochondrial (Fragment) OS=Homo sapiens GN=MRPL49 PE=4 SV=1 - [H0YDP7_HUMAN]	41.73	0	0	2	4	4	4	structural molecule activity	cytoplasm; ribosome	metabolic process	Pf05046	740	[GO:0003735]; GO:0005198; GO:0003674 [GO:0005622]; GO:0044464; GO:0005575; GO:0005623 [GO:0005840]; GO:0030529; GO:0043232; GO:0044444; GO:0032991; GO:0044424; GO:0043228; GO:0043229; GO:0005737; GO:0005575; GO:0005622; GO:0044464; GO:0043226; GO:0005623 [GO:0006412]; GO:0010467; GO:0034645; GO:0044267; GO:0043170; GO:0009059; GO:0044249; GO:0044260; GO:0019538; GO:0071704; GO:1901576; GO:0009058…	25.05	11.02	1	1	46.77	18.11	1	1	127	14.6728	10.2134
H3BT73	Programmed cell death protein 7 (Fragment) OS=Homo sapiens GN=PDCD7 PE=4 SV=1 - [H3BT73_HUMAN]	5.83	0	0	2	1	1	1							30.03	5.83	1	1					103	11.9704	8.99756
I3L3P7	40S ribosomal protein S15a OS=Homo sapiens GN=RPS15A PE=4 SV=1 - [I3L3P7_HUMAN]	48	0	0	5	4	4	4	structural molecule activity	cytoplasm; ribosome	metabolic process	Pf00410		[GO:0003735]; GO:0005198; GO:0003674 [GO:0005840]; GO:0030529; GO:0043232; GO:0044444; GO:0032991; GO:0044424; GO:0043228; GO:0043229; GO:0005737; GO:0005575; GO:0005622; GO:0044464; GO:0043226; GO:0005623 [GO:0006412]; GO:0010467; GO:0034645; GO:0044267; GO:0043170; GO:0009059; GO:0044249; GO:0044260; GO:0019538; GO:0071704; GO:1901576; GO:0009058; GO:0044237; GO:0044238; GO:0008152; GO:0009987;…	25.64	8	1	1	0	19	1	1	100	11.4702	10.1548
P82675	28S ribosomal protein S5, mitochondrial OS=Homo sapiens GN=MRPS5 PE=1 SV=2 - [RT05_HUMAN]	13.72	0	2.35721e+07	2	4	4	6	RNA binding; structural molecule activity	cytoplasm; mitochondrion; ribosome	metabolic process	Pf00333; Pf03719	64969	[GO:0003723]; GO:0003676; GO:0097159; GO:1901363; GO:0005488; GO:0003674 [GO:0003735]; GO:0005198; GO:0003674 [GO:0005622]; GO:0044464; GO:0005575; GO:0005623 [GO:0005739]; GO:0043231; GO:0044444; GO:0043227; GO:0043229; GO:0005737; GO:0044424; GO:0043226; GO:0005622; GO:0044464; GO:0005575; GO:0005623 [GO:0005840]; GO:0030529; GO:0043232; GO:0044444; GO:0032991; GO:0044424; GO:0043228; GO:004322…	22.13	3.26	1	1	21	7.44	2	2	430	47.9761	9.92041
Q13151	Heterogeneous nuclear ribonucleoprotein A0 OS=Homo sapiens GN=HNRNPA0 PE=1 SV=1 - [ROA0_HUMAN]	5.25	0	0	1	1	1	1	nucleotide binding; RNA binding; protein binding	nucleus; organelle lumen	metabolic process; defense response; response to stimulus; regulation of biological process	Pf00076	10949	[GO:0000166]; GO:0036094; GO:1901265; GO:0005488; GO:0097159; GO:1901363; GO:0003674 [GO:0000398]; GO:0000377; GO:0006397; GO:0000375; GO:0006396; GO:0016071; GO:0008380; GO:0010467; GO:0016070; GO:0043170; GO:0044260; GO:0090304; GO:0071704; GO:0044237; GO:0006139; GO:0008152; GO:0009987; GO:0006725; GO:0034641; GO:0044238; GO:0046483; GO:1901360; GO:0008150; GO:0006807 [GO:0003676]; GO:0097159;…	40.38	5.25	1	1					305	30.8218	9.29053
Q562R1	Beta-actin-like protein 2 OS=Homo sapiens GN=ACTBL2 PE=1 SV=2 - [ACTBL_HUMAN]	9.84	0	41153962	1	1	2	3	nucleotide binding	cytoplasm; cytoskeleton		Pf00022	345651	[GO:0000166]; GO:0036094; GO:1901265; GO:0005488; GO:0097159; GO:1901363; GO:0003674 [GO:0005524]; GO:0032550; GO:0032559; GO:0035639; GO:0001883; GO:0032549; GO:0030554; GO:0032555; GO:0043168; GO:1901265; GO:0001882; GO:0017076; GO:0032553; GO:0043167; GO:0097159; GO:1901363; GO:0036094; GO:0097367; GO:0000166; GO:0005488; GO:0003674 [GO:0005737]; GO:0044424; GO:0005622; GO:0044464; GO:0005575;…		0			70.29	9.84	2	2	376	41.976	5.59229
Q8IYT1	Protein FAM71A OS=Homo sapiens GN=FAM71A PE=2 SV=2 - [FA71A_HUMAN]	1.01	0	0	1	1	1	1			response to stimulus	Pf12480	149647	[GO:0001659]; GO:0048871; GO:0042592; GO:0044707; GO:0065008; GO:0032501; GO:0044699; GO:0065007; GO:0008150 [GO:0003674] [GO:0005488]; GO:0003674 [GO:0006950]; GO:0050896; GO:0008150 [GO:0008150] [GO:0009266]; GO:0009628; GO:0050896; GO:0008150 [GO:0009409]; GO:0006950; GO:0009266; GO:0050896; GO:0009628; GO:0008150 [GO:0009628]; GO:0050896; GO:0008150 [GO:0032501]; GO:0008150 [GO:0042592]; GO:0…		0				0			594	63.1378	9.64209
Q8TDN6	Ribosome biogenesis protein BRX1 homolog OS=Homo sapiens GN=BRIX1 PE=1 SV=2 - [BRX1_HUMAN]	1.98	0	0	1	1	1	1		nucleus; organelle lumen		Pf04427	55299	[GO:0003674] [GO:0005634]; GO:0043231; GO:0043227; GO:0043229; GO:0043226; GO:0044424; GO:0005575; GO:0005622; GO:0044464; GO:0005623 [GO:0005730]; GO:0031981; GO:0043232; GO:0044428; GO:0070013; GO:0043228; GO:0043229; GO:0005634; GO:0044446; GO:0043233; GO:0043226; GO:0044424; GO:0043231; GO:0044422; GO:0031974; GO:0005575; GO:0005622; GO:0044464; GO:0043227; GO:0005623 [GO:0042254]; GO:0022613…	21.37	1.98	1	1					353	41.3749	9.92041
Q9HD33-3	Isoform 3 of 39S ribosomal protein L47, mitochondrial OS=Homo sapiens GN=MRPL47 - [RM47_HUMAN]	8.57	0	0	3	1	1	2	structural molecule activity	cytoplasm; mitochondrion; organelle lumen; ribosome	metabolic process	Pf06984	57129	[GO:0003674] [GO:0003735]; GO:0005198; GO:0003674 [GO:0005575] [GO:0005761]; GO:0000313; GO:0005759; GO:0044429; GO:0005840; GO:0044422; GO:0070013; GO:0005739; GO:0044444; GO:0044446; GO:0030529; GO:0043232; GO:0005575; GO:0043226; GO:0043233; GO:0043231; GO:0005737; GO:0044424; GO:0043229; GO:0032991; GO:0043228; GO:0031974; GO:0043227; GO:0005622; GO:0044464; GO:0005623 [GO:0006412]; GO:001046…	27.95	8.57	1	1					140	16.9804	10.7114
Q9NQP4	Prefoldin subunit 4 OS=Homo sapiens GN=PFDN4 PE=1 SV=1 - [PFD4_HUMAN]	8.96	0	0	2	1	1	1	protein binding	nucleus; cytoplasm; mitochondrion; cytosol	metabolic process	Pf01920	5203	[GO:0005515]; GO:0005488; GO:0003674 [GO:0005634]; GO:0043231; GO:0043227; GO:0043229; GO:0043226; GO:0044424; GO:0005575; GO:0005622; GO:0044464; GO:0005623 [GO:0005737]; GO:0044424; GO:0005622; GO:0044464; GO:0005575; GO:0005623 [GO:0005739]; GO:0043231; GO:0044444; GO:0043227; GO:0043229; GO:0005737; GO:0044424; GO:0043226; GO:0005622; GO:0044464; GO:0005575; GO:0005623 [GO:0005829]; GO:004444…	41.61	8.96	1	1					134	15.3046	4.52588
Q9Y265	RuvB-like 1 OS=Homo sapiens GN=RUVBL1 PE=1 SV=1 - [RUVB1_HUMAN]	20.18	0	5.31265e+07	6	7	7	15	nucleotide binding; catalytic activity; protein binding	nucleus; organelle lumen; cytoplasm; Golgi; cytoskeleton; membrane; chromosome	metabolic process; response to stimulus; cell organization and biogenesis; regulation of biological process; reproduction; cell division	Pf00004; Pf01078; Pf01695; Pf05496; Pf06068; Pf06414; Pf07726	8607	[GO:0000166]; GO:0036094; GO:1901265; GO:0005488; GO:0097159; GO:1901363; GO:0003674 [GO:0003678]; GO:0004386; GO:0017111; GO:0016462; GO:0016818; GO:0016817; GO:0016787; GO:0003824; GO:0003674 [GO:0004386]; GO:0017111; GO:0016462; GO:0016818; GO:0016817; GO:0016787; GO:0003824; GO:0003674 [GO:0005515]; GO:0005488; GO:0003674 [GO:0005524]; GO:0032550; GO:0032559; GO:0035639; GO:0001883; GO:003254…	43.54	4.82	2	2	200.417	15.13	5	6	456	50.1963	6.41748
Q9Y4E8-2	Isoform 2 of Ubiquitin carboxyl-terminal hydrolase 15 OS=Homo sapiens GN=USP15 - [UBP15_HUMAN]	2.21	0	2.75773e+07	6	1	2	3	catalytic activity; protein binding	nucleus; cytoplasm	metabolic process; cell communication; regulation of biological process; response to stimulus	Pf00443; Pf06337	9958	[GO:0003824]; GO:0003674 [GO:0004197]; GO:0004175; GO:0008234; GO:0070011; GO:0008233; GO:0016787; GO:0003824; GO:0003674 [GO:0004221]; GO:0016790; GO:0016788; GO:0016787; GO:0003824; GO:0003674 [GO:0004843]; GO:0019783; GO:0008234; GO:0070011; GO:0008233; GO:0016787; GO:0003824; GO:0003674 [GO:0005160]; GO:0005126; GO:0005102; GO:0005515; GO:0005488; GO:0003674 [GO:0005634]; GO:0043231; GO:00432…	35.39	0.95	1	1	48.41	2.21	2	2	952	109.227	5.14795
P08779	Keratin, type I cytoskeletal 16 OS=Homo sapiens GN=KRT16 PE=1 SV=4 - [K1C16_HUMAN]	32.56	0	8.7307e+08	45	7	15	20	structural molecule activity; protein binding	cytoskeleton	cell organization and biogenesis; cell proliferation; development	Protein not found	Protein not found	Protein not found					491.353	32.56	15	19	473	51.2362	5.04639
Q04695	Keratin, type I cytoskeletal 17 OS=Homo sapiens GN=KRT17 PE=1 SV=2 - [K1C17_HUMAN]	26.62	0	8.7307e+08	40	3	10	15	structural molecule activity; protein binding; receptor activity; signal transducer activity	cytoplasm; cytoskeleton	cell communication; regulation of biological process; response to stimulus; development; cell growth; cell organization and biogenesis; cell differentiation; metabolic process	Protein not found	Protein not found	Protein not found					442.441	26.62	10	14	432	48.076	5.021
CON_00384444.5	SWISS-PROT:P02533 Tax_Id=9606 Gene_Symbol=KRT14 Keratin, type I cytoskeletal 14	34.32	0	8.7307e+08	51	9	19	25				Protein not found	Protein not found	Protein not found					631.385	34.32	19	24	472	51.5894	5.16064
CON_00695489.1	SWISS-PROT:P34955 (Bos taurus) Alpha-1-antiproteinase precursor	4.09	0	8.23117e+06	2	1	1	2				Protein not found	Protein not found	Protein not found					50.1	4.09	1	1	416	46.0748	6.52197
CON_00707101.1	SWISS-PROT:P12763 (Bos taurus) Alpha-2-HS-glycoprotein precursor	10.86	0	1.43126e+07	1	2	2	3				Protein not found	Protein not found	Protein not found					115.17	10.86	2	2	359	38.3944	5.50342
CON_CASA1	SWISS-PROT:P02662 Alpha-S1-casein - Bos taurus (Bovine).	6.03	0	2.68598e+06	2	1	1	1				Protein not found	Protein not found	Protein not found					31.96	6.03	1	1	199	22.9605	4.94482
CON_00136056.1	SWISS-PROT:P08730-1 Tax_Id=10090 Gene_Symbol=Krt13 Isoform 1 of Keratin, type I cytoskeletal 13	13.27	0	7.0713e+08	26	1	6	9				Protein not found	Protein not found	Protein not found					194.72	13.27	6	8	437	47.7243	4.85596
CON_00225378.3	TREMBL:A2A4G1 Tax_Id=10090 Gene_Symbol=Krt15 Keratin complex 1, acidic, gene 15	14.04	0	7.9852e+08	40	1	7	9				Protein not found	Protein not found	Protein not found					178.697	14.04	7	8	456	49.4633	4.85596
CON_00462140.1	SWISS-PROT:Q6IFZ6 Tax_Id=10090 Gene_Symbol=Krt77 Keratin, type II cytoskeletal 1b	6.64	0	2.01329e+09	22	1	5	8				Protein not found	Protein not found	Protein not found					157.945	6.64	5	7	572	61.3216	8.01611
CON_IPI00290077.1	SWISS-PROT:P19012 Tax_Id=9606 Gene_Symbol=KRT15 Keratin, type I cytoskeletal 15	12.5	0	8.56582e+08	34	1	6	10				Protein not found	Protein not found	Protein not found					221.954	12.5	6	9	456	49.1371	4.76709
CON_00824847.1	(Bos taurus) Gene_Symbol=KRT2 similar to keratin 2 - [ENSEMBL:ENSBTAP00000038253|REFSEQ:XP_001254016]	3.89	0	5.01903e+09	1	1	2	3				Protein not found	Protein not found	Protein not found					53.32	3.89	2	2	617	64.2662	8.39697
A8MXH2	Nucleosome assembly protein 1-like 4 (Fragment) OS=Homo sapiens GN=NAP1L4 PE=3 SV=2 - [A8MXH2_HUMAN]	25	0	1.24329e+07	13	2	4	5		nucleus	cell organization and biogenesis; metabolic process	Pf00956	4676	[GO:0005634]; GO:0043231; GO:0043227; GO:0043229; GO:0043226; GO:0044424; GO:0005575; GO:0005622; GO:0044464; GO:0005623 [GO:0006334]; GO:0006461; GO:0031497; GO:0034728; GO:0065004; GO:0065003; GO:0070271; GO:0071822; GO:0006323; GO:0006333; GO:0022607; GO:0006325; GO:0071824; GO:0034622; GO:0043933; GO:0044085; GO:0016043; GO:0071103; GO:0051276; GO:0071840; GO:0006259; GO:0006996; GO:0008150; …					59.18	13.46	2	2	156	18.1412	5.09717
A9R9N8	HLA class I histocompatibility antigen, A-68 alpha chain OS=Homo sapiens GN=HLA-A PE=3 SV=1 - [A9R9N8_HUMAN]	4.35	0	15060276	18	1	1	1	protein binding	membrane	response to stimulus	Pf00129; Pf07654	100507703	[GO:0005515]; GO:0005488; GO:0003674 [GO:0006955]; GO:0002376; GO:0050896; GO:0008150 [GO:0016020]; GO:0005575 [GO:0019882]; GO:0002376; GO:0008150 [GO:0042612]; GO:0042611; GO:0043234; GO:0044459; GO:0032991; GO:0005886; GO:0044425; GO:0044464; GO:0005575; GO:0016020; GO:0071944; GO:0005623					42.74	4.35	1	1	299	34.2668	6.7124
B3KVK7	Methionine--tRNA ligase, cytoplasmic OS=Homo sapiens GN=MARS PE=2 SV=1 - [B3KVK7_HUMAN]	7.33	0	9.67604e+06	5	3	3	3	RNA binding; nucleotide binding; catalytic activity	cytoplasm; mitochondrion; cytosol	metabolic process	Pf00043; Pf00133; Pf09334; Pf10978	4141	[GO:0000049]; GO:0003723; GO:0003676; GO:0097159; GO:1901363; GO:0005488; GO:0003674 [GO:0000166]; GO:0036094; GO:1901265; GO:0005488; GO:0097159; GO:1901363; GO:0003674 [GO:0004812]; GO:0016876; GO:0016875; GO:0016874; GO:0003824; GO:0003674 [GO:0004825]; GO:0004812; GO:0016876; GO:0016875; GO:0016874; GO:0003824; GO:0003674 [GO:0005524]; GO:0032550; GO:0032559; GO:0035639; GO:0001883; GO:003254…					89.34	4.4	2	2	546	61.7763	5.26221
B4DDM6	Mitotic checkpoint protein BUB3 OS=Homo sapiens GN=BUB3 PE=2 SV=1 - [B4DDM6_HUMAN]	2.82	0	1.50034e+07	4	1	1	2	protein binding	chromosome; nucleus; organelle lumen; cytoplasm; cytosol	cell organization and biogenesis; regulation of biological process; reproduction; metabolic process; cell division	Pf00400; Pf04762	9184	[GO:0000070]; GO:0000819; GO:0007067; GO:0007059; GO:0022402; GO:0051276; GO:0000278; GO:0000280; GO:0044763; GO:0007049; GO:0006996; GO:0048285; GO:0009987; GO:0044699; GO:0016043; GO:0008150; GO:0071840 [GO:0000075]; GO:0022402; GO:0007049; GO:0044763; GO:0009987; GO:0044699; GO:0008150 [GO:0000087]; GO:0000279; GO:0022403; GO:0022402; GO:0007049; GO:0044763; GO:0009987; GO:0044699; GO:0008150 …					35.79	2.82	1	1	248	28.2209	7.10791
B4DGN5	Glutamate dehydrogenase OS=Homo sapiens GN=GLUD1 PE=2 SV=1 - [B4DGN5_HUMAN]	2.12	0	0	3	1	1	1	nucleotide binding; catalytic activity; protein binding	cytoplasm; mitochondrion; organelle lumen	metabolic process; cell communication; regulation of biological process; transport	Pf00208; Pf02812	2746	[GO:0000166]; GO:0036094; GO:1901265; GO:0005488; GO:0097159; GO:1901363; GO:0003674 [GO:0004352]; GO:0016639; GO:0016638; GO:0016491; GO:0003824; GO:0003674 [GO:0004353]; GO:0016639; GO:0016638; GO:0016491; GO:0003824; GO:0003674 [GO:0005515]; GO:0005488; GO:0003674 [GO:0005524]; GO:0032550; GO:0032559; GO:0035639; GO:0001883; GO:0032549; GO:0030554; GO:0032555; GO:0043168; GO:1901265; GO:000188…					55.43	2.12	1	1	425	46.5454	7.07861
B4DK85	Glutaryl-CoA dehydrogenase, mitochondrial OS=Homo sapiens GN=GCDH PE=2 SV=1 - [B4DK85_HUMAN]	4.31	0	6.8198e+06	3	1	1	1	catalytic activity; nucleotide binding	cytoplasm; mitochondrion; membrane; organelle lumen	metabolic process	Pf00441; Pf02770; Pf02771; Pf08028	2639	[GO:0000062]; GO:0043168; GO:0050662; GO:0043167; GO:0048037; GO:0005488; GO:0003674 [GO:0003995]; GO:0016627; GO:0016491; GO:0003824; GO:0003674 [GO:0004361]; GO:0003995; GO:0016627; GO:0016491; GO:0003824; GO:0003674 [GO:0005739]; GO:0043231; GO:0044444; GO:0043227; GO:0043229; GO:0005737; GO:0044424; GO:0043226; GO:0005622; GO:0044464; GO:0005575; GO:0005623 [GO:0005743]; GO:0019866; GO:003196…					22.88	4.31	1	1	394	42.3012	8.17725
B4DL14	ATP synthase gamma chain OS=Homo sapiens GN=ATP5C1 PE=2 SV=1 - [B4DL14_HUMAN]	33.2	0	5.29732e+07	3	7	7	10	catalytic activity; transporter activity	cytoplasm; membrane; mitochondrion; organelle lumen	metabolic process; transport	Pf00231	509	[GO:0000275]; GO:0005753; GO:0044455; GO:0045261; GO:0005743; GO:0045259; GO:0031966; GO:0044425; GO:0044429; GO:0033178; GO:0044424; GO:0019866; GO:0016469; GO:0005740; GO:0031090; GO:0005575; GO:0016020; GO:0005739; GO:0044444; GO:0044446; GO:0043234; GO:0005622; GO:0044464; GO:0031967; GO:0043227; GO:0044422; GO:0043231; GO:0005737; GO:0043229; GO:0032991; GO:0005623; GO:0031975; GO:0043226 [G…					69.1067	14	3	3	250	27.4953	7.41553
B4DLE8	Beta/gamma crystallin domain-containing protein 3 (Fragment) OS=Homo sapiens GN=CRYBG3 PE=2 SV=1 - [B4DLE8_HUMAN]	1.17	0	3.40589e+06	1	1	1	1				Pf05636	131544						76.3	1.17	1	1	1365	149.983	5.18604
B4DN60	Asparagine--tRNA ligase, cytoplasmic OS=Homo sapiens GN=NARS PE=2 SV=1 - [B4DN60_HUMAN]	2.68	0	19027019	2	1	1	1	nucleotide binding; catalytic activity	cytoplasm; mitochondrion; cytosol	metabolic process	Pf00152	4677	[GO:0000166]; GO:0036094; GO:1901265; GO:0005488; GO:0097159; GO:1901363; GO:0003674 [GO:0003676]; GO:0097159; GO:1901363; GO:0005488; GO:0003674 [GO:0004812]; GO:0016876; GO:0016875; GO:0016874; GO:0003824; GO:0003674 [GO:0004816]; GO:0004812; GO:0016876; GO:0016875; GO:0016874; GO:0003824; GO:0003674 [GO:0005524]; GO:0032550; GO:0032559; GO:0035639; GO:0001883; GO:0032549; GO:0030554; GO:003255…					36.15	2.68	1	1	299	34.899	5.021
B4DR63	26S protease regulatory subunit 4 OS=Homo sapiens GN=PSMC1 PE=2 SV=1 - [B4DR63_HUMAN]	2.45	0	2.83605e+07	2	1	1	1	nucleotide binding; catalytic activity; RNA binding; protein binding	proteasome; nucleus; organelle lumen; cytoplasm; cytosol	metabolic process; response to stimulus; regulation of biological process; cell death; cell communication	Pf00004; Pf00910; Pf01078; Pf05496; Pf05673; Pf05729; Pf06068; Pf07724; Pf07726; Pf07728	5700	[GO:0000075]; GO:0022402; GO:0007049; GO:0044763; GO:0009987; GO:0044699; GO:0008150 [GO:0000082]; GO:0044772; GO:0000278; GO:0044770; GO:0007049; GO:0022402; GO:0044763; GO:0009987; GO:0044699; GO:0008150 [GO:0000084]; GO:0051320; GO:0051329; GO:0022403; GO:0051325; GO:0022402; GO:0007049; GO:0044763; GO:0009987; GO:0044699; GO:0008150 [GO:0000166]; GO:0036094; GO:1901265; GO:0005488; GO:0097159…					20.36	2.45	1	1	367	41.1412	5.0083
B4DRF4	Very-long-chain (3R)-3-hydroxyacyl-[acyl-carrier protein] dehydratase 3 OS=Homo sapiens GN=PTPLAD1 PE=2 SV=1 - [B4DRF4_HUMAN]	6.84	0	19867207	2	1	1	2	enzyme regulator activity; catalytic activity	cytoplasm; endoplasmic reticulum; membrane	metabolic process; cell communication; regulation of biological process; response to stimulus	Pf04387; Pf04969	51495	[GO:0005096]; GO:0008047; GO:0030695; GO:0030234; GO:0060589; GO:0003674 [GO:0005575] [GO:0005789]; GO:0031090; GO:0042175; GO:0044425; GO:0044432; GO:0016020; GO:0043227; GO:0044422; GO:0012505; GO:0044464; GO:0005575; GO:0005783; GO:0044444; GO:0044446; GO:0043226; GO:0005623; GO:0043231; GO:0005737; GO:0044424; GO:0043229; GO:0005622 [GO:0006633]; GO:0006631; GO:0008610; GO:0072330; GO:0032787…					52.78	6.84	1	1	307	36.407	8.73389
B4DT72	26S proteasome non-ATPase regulatory subunit 3 OS=Homo sapiens GN=PSMD3 PE=2 SV=1 - [B4DT72_HUMAN]	4.21	0	2.45493e+06	2	1	1	1	protein binding; enzyme regulator activity	proteasome; nucleus; organelle lumen; cytoplasm; cytosol	metabolic process; regulation of biological process; cell death; cell communication; response to stimulus	Pf01399; Pf08375	5709	[GO:0000075]; GO:0022402; GO:0007049; GO:0044763; GO:0009987; GO:0044699; GO:0008150 [GO:0000082]; GO:0044772; GO:0000278; GO:0044770; GO:0007049; GO:0022402; GO:0044763; GO:0009987; GO:0044699; GO:0008150 [GO:0000084]; GO:0051320; GO:0051329; GO:0022403; GO:0051325; GO:0022402; GO:0007049; GO:0044763; GO:0009987; GO:0044699; GO:0008150 [GO:0000209]; GO:0016567; GO:0032446; GO:0070647; GO:0006464…					64.61	4.21	1	1	356	41.1577	9.40771
B4DVY1	Eukaryotic translation initiation factor 3 subunit D OS=Homo sapiens GN=EIF3D PE=2 SV=1 - [B4DVY1_HUMAN]	15.03	0	14266639	7	6	6	7	RNA binding; protein binding	cytoplasm; cytosol	cell organization and biogenesis; metabolic process; regulation of biological process	Pf05091	8664	[GO:0001731]; GO:0006413; GO:0022618; GO:0006412; GO:0044237; GO:0022613; GO:0034622; GO:0071826; GO:0010467; GO:0034645; GO:0044267; GO:0008152; GO:0009987; GO:0044085; GO:0065003; GO:0043933; GO:0043170; GO:0009059; GO:0044249; GO:0044260; GO:0019538; GO:0008150; GO:0071840; GO:0022607; GO:0016043; GO:0071704; GO:1901576; GO:0009058; GO:0044238 [GO:0001732]; GO:0006413; GO:0022618; GO:0006412; …					156.46	14.83	5	5	499	58.1037	5.70654
B4DW05	Prohibitin-2 OS=Homo sapiens GN=PHB2 PE=2 SV=1 - [B4DW05_HUMAN]	4.69	0	9.41723e+06	7	1	1	1	protein binding	nucleus; cytoplasm; mitochondrion; membrane	metabolic process; cell communication; regulation of biological process; response to stimulus; cell proliferation; development; reproduction	Pf01145	11331	[GO:0005515]; GO:0005488; GO:0003674 [GO:0005634]; GO:0043231; GO:0043227; GO:0043229; GO:0043226; GO:0044424; GO:0005575; GO:0005622; GO:0044464; GO:0005623 [GO:0005739]; GO:0043231; GO:0044444; GO:0043227; GO:0043229; GO:0005737; GO:0044424; GO:0043226; GO:0005622; GO:0044464; GO:0005575; GO:0005623 [GO:0005743]; GO:0019866; GO:0031966; GO:0031090; GO:0031967; GO:0044424; GO:0005740; GO:0044429…					39.7	4.69	1	1	213	23.6876	9.23193
B4DX20	T-complex protein 1 subunit zeta-2 OS=Homo sapiens GN=CCT6B PE=2 SV=1 - [B4DX20_HUMAN]	7.1	0	1.19176e+08	3	1	3	4	nucleotide binding; transporter activity; protein binding	cytoplasm; cytosol	metabolic process; reproduction; transport; cell organization and biogenesis	Pf00118	10693	[GO:0005524]; GO:0032550; GO:0032559; GO:0035639; GO:0001883; GO:0032549; GO:0030554; GO:0032555; GO:0043168; GO:1901265; GO:0001882; GO:0017076; GO:0032553; GO:0043167; GO:0097159; GO:1901363; GO:0036094; GO:0097367; GO:0000166; GO:0005488; GO:0003674 [GO:0005737]; GO:0044424; GO:0005622; GO:0044464; GO:0005575; GO:0005623 [GO:0005832]; GO:0043234; GO:0044445; GO:0032991; GO:0005829; GO:0044444;…					43.14	2.64	1	1	493	53.5524	7.41553
B4DY52	Phosphatidylinositol 4-phosphate 5-kinase type-1 alpha OS=Homo sapiens GN=PIP5K1A PE=2 SV=1 - [B4DY52_HUMAN]	7.58	0	4.05199e+06	7	1	1	1	protein binding; nucleotide binding; catalytic activity	nucleus; organelle lumen; cytoplasm; cytosol; membrane	metabolic process; transport; cell communication; regulation of biological process; response to stimulus; cellular component movement; cell differentiation; development; cell organization and biogenesis	Pf01504	8394	[GO:0005515]; GO:0005488; GO:0003674 [GO:0005524]; GO:0032550; GO:0032559; GO:0035639; GO:0001883; GO:0032549; GO:0030554; GO:0032555; GO:0043168; GO:1901265; GO:0001882; GO:0017076; GO:0032553; GO:0043167; GO:0097159; GO:1901363; GO:0036094; GO:0097367; GO:0000166; GO:0005488; GO:0003674 [GO:0005634]; GO:0043231; GO:0043227; GO:0043229; GO:0043226; GO:0044424; GO:0005575; GO:0005622; GO:0044464;…					58.97	7.58	1	1	198	22.6875	8.90967
B4DZ85	Nuclear receptor coactivator 4 OS=Homo sapiens GN=NCOA4 PE=2 SV=1 - [B4DZ85_HUMAN]	3.79	0	1.00743e+07	7	2	2	2	protein binding	nucleus	metabolic process; development; reproduction; response to stimulus; cell communication; regulation of biological process	Pf12489	8031	[GO:0003713]; GO:0003712; GO:0000989; GO:0000988; GO:0003674 [GO:0005634]; GO:0043231; GO:0043227; GO:0043229; GO:0043226; GO:0044424; GO:0005575; GO:0005622; GO:0044464; GO:0005623 [GO:0006351]; GO:0010467; GO:0032774; GO:0034645; GO:0043170; GO:0009059; GO:0016070; GO:0034654; GO:0044249; GO:0044260; GO:0071704; GO:1901576; GO:0090304; GO:0006139; GO:0018130; GO:0019438; GO:0044271; GO:1901362;…					27.39	3.79	2	2	448	50.6798	6.22705
B4DZG7	ADP-ribosylation factor-like protein 1 OS=Homo sapiens GN=ARL1 PE=2 SV=1 - [B4DZG7_HUMAN]	22.22	0	4.14894e+06	5	2	2	4	nucleotide binding; catalytic activity; signal transducer activity; enzyme regulator activity; protein binding; metal ion binding	cytoplasm; Golgi; membrane; nucleus	metabolic process; cell organization and biogenesis; cell communication; regulation of biological process; response to stimulus; transport	Pf00025; Pf00071; Pf00503; Pf04670; Pf08477	400	[GO:0000139]; GO:0012505; GO:0031090; GO:0044431; GO:0044464; GO:0016020; GO:0043227; GO:0044422; GO:0005794; GO:0044444; GO:0044446; GO:0005575; GO:0005623; GO:0043226; GO:0043231; GO:0005737; GO:0044424; GO:0043229; GO:0005622 [GO:0000166]; GO:0036094; GO:1901265; GO:0005488; GO:0097159; GO:1901363; GO:0003674 [GO:0003924]; GO:0017111; GO:0016462; GO:0016818; GO:0016817; GO:0016787; GO:0003824;…					64.76	11.85	1	1	135	15.4327	5.33838
B4E0R6	Importin-5 OS=Homo sapiens GN=IPO5 PE=2 SV=1 - [B4E0R6_HUMAN]	3.29	0	1.37867e+07	9	2	2	3	enzyme regulator activity; protein binding; transporter activity	nucleus; membrane; organelle lumen; cytoplasm	transport	Pf02985; Pf12755	3843	[GO:0005095]; GO:0004857; GO:0030695; GO:0030234; GO:0060589; GO:0003674 [GO:0005488]; GO:0003674 [GO:0005515]; GO:0005488; GO:0003674 [GO:0005634]; GO:0043231; GO:0043227; GO:0043229; GO:0043226; GO:0044424; GO:0005575; GO:0005622; GO:0044464; GO:0005623 [GO:0005643]; GO:0005635; GO:0044428; GO:0046930; GO:0012505; GO:0031967; GO:0005634; GO:0044446; GO:0016021; GO:0043234; GO:0044425; GO:004446…					63.82	2.57	1	1	972	109.288	4.88135
B4E1Q4	Serine/threonine-protein kinase RIO3 OS=Homo sapiens GN=RIOK3 PE=2 SV=1 - [B4E1Q4_HUMAN]	4.57	0	2.00454e+07	3	1	1	1	catalytic activity; protein binding; nucleotide binding	membrane	metabolic process	Pf01163; Pf06293	8780	[GO:0003824]; GO:0003674 [GO:0004674]; GO:0004672; GO:0016301; GO:0016773; GO:0016772; GO:0016740; GO:0003824; GO:0003674 [GO:0005515]; GO:0005488; GO:0003674 [GO:0005524]; GO:0032550; GO:0032559; GO:0035639; GO:0001883; GO:0032549; GO:0030554; GO:0032555; GO:0043168; GO:1901265; GO:0001882; GO:0017076; GO:0032553; GO:0043167; GO:0097159; GO:1901363; GO:0036094; GO:0097367; GO:0000166; GO:0005488…					29.46	4.57	1	1	503	57.4376	5.99854
B5MD87	Pyrroline-5-carboxylate reductase 3 OS=Homo sapiens GN=PYCRL PE=4 SV=2 - [B5MD87_HUMAN]	8.03	0	9.22311e+06	3	1	1	1	catalytic activity; protein binding		metabolic process			[GO:0004735]; GO:0016646; GO:0016645; GO:0016491; GO:0003824; GO:0003674 [GO:0006561]; GO:0006560; GO:0009084; GO:0018130; GO:1901362; GO:0009064; GO:0046483; GO:1901360; GO:1901607; GO:0044249; GO:1901576; GO:1901605; GO:0044237; GO:0071704; GO:0008652; GO:0009058; GO:0006520; GO:0008152; GO:0009987; GO:0046394; GO:1901566; GO:0019752; GO:0044238; GO:1901564; GO:0008150; GO:0016053; GO:0043436; …					40.75	8.03	1	1	137	14.3322	7.47412
B7Z1I8	Transcription factor E2F6 OS=Homo sapiens GN=E2F6 PE=2 SV=1 - [B7Z1I8_HUMAN]	24.06	0	5.55923e+06	4	2	2	2	DNA binding	nucleus; organelle lumen	metabolic process; regulation of biological process	Pf02319	1876	[GO:0000083]; GO:0000082; GO:0006357; GO:0022402; GO:0044772; GO:0006355; GO:0006366; GO:0007049; GO:0044763; GO:0000278; GO:0044770; GO:0006351; GO:0010468; GO:2000112; GO:2001141; GO:0009987; GO:0044699; GO:0010467; GO:0032774; GO:0034645; GO:0060255; GO:0010556; GO:0031326; GO:0051252; GO:0008150; GO:0043170; GO:0009059; GO:0016070; GO:0034654; GO:0044249; GO:0044260; GO:0019222; GO:0009889; G…					40.19	24.06	2	2	133	15.4205	10.3892
B7Z358	39S ribosomal protein L50, mitochondrial OS=Homo sapiens GN=MRPL50 PE=2 SV=1 - [B7Z358_HUMAN]	14.07	0	2.25453e+07	2	1	1	3		cytoplasm; mitochondrion; ribosome		Pf10501	54534	[GO:0005739]; GO:0043231; GO:0044444; GO:0043227; GO:0043229; GO:0005737; GO:0044424; GO:0043226; GO:0005622; GO:0044464; GO:0005575; GO:0005623 [GO:0005840]; GO:0030529; GO:0043232; GO:0044444; GO:0032991; GO:0044424; GO:0043228; GO:0043229; GO:0005737; GO:0005575; GO:0005622; GO:0044464; GO:0043226; GO:0005623 [GO:0030529]; GO:0032991; GO:0044424; GO:0005575; GO:0005622; GO:0044464; GO:0005623					74.23	14.07	1	2	135	15.5139	7.89893
B7Z5E2	26S protease regulatory subunit 7 OS=Homo sapiens GN=PSMC2 PE=2 SV=1 - [B7Z5E2_HUMAN]	4.73	0	1.17874e+07	2	1	1	1	nucleotide binding; catalytic activity; protein binding	proteasome; cytoplasm; nucleus; organelle lumen; mitochondrion; cytosol	metabolic process; response to stimulus; regulation of biological process; cell death; cell communication	Pf00004; Pf00006; Pf00158; Pf05496; Pf06068; Pf07724; Pf07726; Pf07728	5701	[GO:0000075]; GO:0022402; GO:0007049; GO:0044763; GO:0009987; GO:0044699; GO:0008150 [GO:0000082]; GO:0044772; GO:0000278; GO:0044770; GO:0007049; GO:0022402; GO:0044763; GO:0009987; GO:0044699; GO:0008150 [GO:0000084]; GO:0051320; GO:0051329; GO:0022403; GO:0051325; GO:0022402; GO:0007049; GO:0044763; GO:0009987; GO:0044699; GO:0008150 [GO:0000166]; GO:0036094; GO:1901265; GO:0005488; GO:0097159…					46.47	4.73	1	1	296	33.2522	8.41162
B7Z6P0	Cytosolic Fe-S cluster assembly factor NUBP2 OS=Homo sapiens GN=NUBP2 PE=2 SV=1 - [B7Z6P0_HUMAN]	20.77	0	2.58819e+07	3	1	1	2	nucleotide binding; protein binding; metal ion binding	nucleus; cytoplasm; cytoskeleton	metabolic process	Pf10609	10101	[GO:0000166]; GO:0036094; GO:1901265; GO:0005488; GO:0097159; GO:1901363; GO:0003674 [GO:0005515]; GO:0005488; GO:0003674 [GO:0005524]; GO:0032550; GO:0032559; GO:0035639; GO:0001883; GO:0032549; GO:0030554; GO:0032555; GO:0043168; GO:1901265; GO:0001882; GO:0017076; GO:0032553; GO:0043167; GO:0097159; GO:1901363; GO:0036094; GO:0097367; GO:0000166; GO:0005488; GO:0003674 [GO:0005634]; GO:0043231…					55.56	20.77	1	1	130	13.784	5.12256
B7Z7G5	Probable tRNA pseudouridine synthase 2 OS=Homo sapiens GN=TRUB2 PE=2 SV=1 - [B7Z7G5_HUMAN]	4.73	0	0	2	1	1	1	RNA binding; catalytic activity		metabolic process	Pf01509	26995	[GO:0001522]; GO:0009451; GO:0016070; GO:0043412; GO:0044260; GO:0090304; GO:0043170; GO:0044237; GO:0006139; GO:0071704; GO:0008152; GO:0009987; GO:0006725; GO:0034641; GO:0044238; GO:0046483; GO:1901360; GO:0008150; GO:0006807 [GO:0003723]; GO:0003676; GO:0097159; GO:1901363; GO:0005488; GO:0003674 [GO:0006396]; GO:0010467; GO:0016070; GO:0043170; GO:0044260; GO:0090304; GO:0071704; GO:0044237;…					33.95	4.73	1	1	275	30.4347	6.99072
B7Z8L8	A-kinase anchor protein 8 OS=Homo sapiens GN=AKAP8 PE=2 SV=1 - [B7Z8L8_HUMAN]	7.05	0	41967170	2	1	1	2	DNA binding; metal ion binding; catalytic activity; protein binding	chromosome; nucleus; organelle lumen; cytoplasm; mitochondrion; Golgi	cell organization and biogenesis; metabolic process; cell communication; regulation of biological process; response to stimulus	Pf04988	10270	[GO:0000793]; GO:0005694; GO:0043232; GO:0043228; GO:0043229; GO:0043226; GO:0044424; GO:0005575; GO:0005622; GO:0044464; GO:0005623 [GO:0001939]; GO:0045120; GO:0005634; GO:0043231; GO:0043227; GO:0043229; GO:0043226; GO:0044424; GO:0005575; GO:0005622; GO:0044464; GO:0005623 [GO:0003677]; GO:0003676; GO:0097159; GO:1901363; GO:0005488; GO:0003674 [GO:0003690]; GO:0043566; GO:0003677; GO:0003676…					40.9	7.05	1	1	227	26.6299	7.1958
B7Z972	Protein-L-isoaspartate O-methyltransferase OS=Homo sapiens GN=PCMT1 PE=2 SV=1 - [B7Z972_HUMAN]	22.4	0	1.77847e+07	6	2	2	2	catalytic activity	cytoplasm; endoplasmic reticulum; membrane	metabolic process	Pf01135; Pf01209; Pf05175; Pf06325; Pf08241; Pf12847	5110	[GO:0004719]; GO:0008757; GO:0051998; GO:0008168; GO:0008276; GO:0010340; GO:0016741; GO:0008171; GO:0016740; GO:0003824; GO:0003674 [GO:0005737]; GO:0044424; GO:0005622; GO:0044464; GO:0005575; GO:0005623 [GO:0005783]; GO:0043231; GO:0044444; GO:0043227; GO:0043229; GO:0005737; GO:0044424; GO:0043226; GO:0005622; GO:0044464; GO:0005575; GO:0005623 [GO:0006464]; GO:0036211; GO:0044267; GO:0019538…					95.29	22.4	2	2	192	20.6696	6.87354
B7Z9C4	CTP synthase 1 OS=Homo sapiens GN=CTPS1 PE=2 SV=1 - [B7Z9C4_HUMAN]	3.82	0	1.16259e+07	2	1	1	1	catalytic activity; nucleotide binding	cytoplasm; cytosol; membrane	metabolic process; response to stimulus	Pf06418	1503	[GO:0003883]; GO:0016879; GO:0016874; GO:0003824; GO:0003674 [GO:0005524]; GO:0032550; GO:0032559; GO:0035639; GO:0001883; GO:0032549; GO:0030554; GO:0032555; GO:0043168; GO:1901265; GO:0001882; GO:0017076; GO:0032553; GO:0043167; GO:0097159; GO:1901363; GO:0036094; GO:0097367; GO:0000166; GO:0005488; GO:0003674 [GO:0005575] [GO:0005829]; GO:0044444; GO:0005737; GO:0044424; GO:0005622; GO:0044464…					46.67	3.82	1	1	314	35.2312	5.90967
B7ZLW7	MTR protein OS=Homo sapiens GN=MTR PE=2 SV=1 - [B7ZLW7_HUMAN]	4.53	0	7.99373e+06	2	3	3	5	metal ion binding; catalytic activity	cytoplasm; cytosol; membrane	metabolic process; response to stimulus; development	Pf00809; Pf02310; Pf02574; Pf02965; Pf03599	4548	[GO:0000096]; GO:0006520; GO:0006790; GO:0019752; GO:0044238; GO:1901564; GO:0044237; GO:0043436; GO:0008152; GO:0006807; GO:0071704; GO:0009987; GO:0006082; GO:0008150; GO:0044281; GO:0044710 [GO:0005542]; GO:0019842; GO:0072341; GO:0097159; GO:1901363; GO:0036094; GO:0016597; GO:0005488; GO:0031406; GO:0003674; GO:0043168; GO:0043177; GO:0043167 [GO:0005622]; GO:0044464; GO:0005575; GO:0005623 …					230.94	4.53	3	4	1214	134.707	5.5415
C9J830	cAMP-dependent protein kinase type II-alpha regulatory subunit (Fragment) OS=Homo sapiens GN=PRKAR2A PE=4 SV=1 - [C9J830_HUMAN]	29.82	0	30085169	3	2	2	2	enzyme regulator activity		cell communication; regulation of biological process; response to stimulus	Pf02197	5576	[GO:0007165]; GO:0007154; GO:0044700; GO:0050794; GO:0051716; GO:0044763; GO:0023052; GO:0044699; GO:0009987; GO:0050789; GO:0050896; GO:0008150; GO:0065007 [GO:0008603]; GO:0019887; GO:0019207; GO:0030234; GO:0003674					28.72	10.53	1	1	114	12.6941	4.31006
C9J8B4	pre-mRNA 3' end-processing protein WDR33 (Fragment) OS=Homo sapiens GN=WDR33 PE=4 SV=1 - [C9J8B4_HUMAN]	2.93	0	5.37162e+06	5	1	1	1	protein binding	nucleus		Pf00400	55339	[GO:0005515]; GO:0005488; GO:0003674 [GO:0005634]; GO:0043231; GO:0043227; GO:0043229; GO:0043226; GO:0044424; GO:0005575; GO:0005622; GO:0044464; GO:0005623					28.39	2.93	1	1	205	23.2264	8.45557
C9J9S3	Serine/threonine-protein phosphatase (Fragment) OS=Homo sapiens GN=PPP1CB PE=3 SV=1 - [C9J9S3_HUMAN]	8.8	0	6.08894e+06	13	1	1	1	catalytic activity	cytoplasm	metabolic process; regulation of biological process	Pf00149	5500	[GO:0000164]; GO:0008287; GO:0044444; GO:0044464; GO:1902494; GO:0005737; GO:0044424; GO:0005575; GO:0005623; GO:0043234; GO:0005622; GO:0032991 [GO:0004721]; GO:0016791; GO:0042578; GO:0016788; GO:0016787; GO:0003824; GO:0003674 [GO:0004722]; GO:0004721; GO:0016791; GO:0042578; GO:0016788; GO:0016787; GO:0003824; GO:0003674 [GO:0005737]; GO:0044424; GO:0005622; GO:0044464; GO:0005575; GO:0005623…					42.73	8.8	1	1	125	14.2564	5.2749
C9JAW5	HIG1 domain family member 1A, mitochondrial OS=Homo sapiens GN=HIGD1A PE=4 SV=1 - [C9JAW5_HUMAN]	48.19	0	2.91041e+07	4	2	2	4		membrane		Pf04588	25994	[GO:0016020]; GO:0005575 [GO:0016021]; GO:0031224; GO:0044425; GO:0005575; GO:0016020					104.47	48.19	2	2	83	8.8076	9.70068
C9JIC6	Ran-specific GTPase-activating protein (Fragment) OS=Homo sapiens GN=RANBP1 PE=4 SV=1 - [C9JIC6_HUMAN]	20.75	0	0	6	1	1	1		cytoplasm; cytoskeleton	cell organization and biogenesis; regulation of biological process; transport	Pf00638	5902	[GO:0005737]; GO:0044424; GO:0005622; GO:0044464; GO:0005575; GO:0005623 [GO:0005813]; GO:0005815; GO:0043232; GO:0015630; GO:0044430; GO:0043228; GO:0043229; GO:0005856; GO:0044446; GO:0043226; GO:0044424; GO:0044422; GO:0005575; GO:0005622; GO:0044464; GO:0005623 [GO:0007051]; GO:0000226; GO:0022402; GO:0071822; GO:0007010; GO:0007017; GO:0007049; GO:0044763; GO:0043933; GO:0006996; GO:0009987;…					25.28	20.75	1	1	53	6.30942	10.0962
C9JNI7	Hsp70-binding protein 1 OS=Homo sapiens GN=HSPBP1 PE=4 SV=1 - [C9JNI7_HUMAN]	11.28	0	1.01245e+07	6	2	2	3					23640	[GO:0005488]; GO:0003674					116.18	11.28	2	2	257	27.8924	4.69092
C9JPM4	ADP-ribosylation factor 4 (Fragment) OS=Homo sapiens GN=ARF4 PE=3 SV=1 - [C9JPM4_HUMAN]	14.17	0	987356	3	1	1	1	nucleotide binding; signal transducer activity	nucleus; cytoplasm; membrane	cell communication; regulation of biological process; response to stimulus; development	Pf00025; Pf00071; Pf00503; Pf04670; Pf08477; Pf09439	378	[GO:0000166]; GO:0036094; GO:1901265; GO:0005488; GO:0097159; GO:1901363; GO:0003674 [GO:0004871]; GO:0060089; GO:0003674 [GO:0005525]; GO:0032550; GO:0032561; GO:0035639; GO:0001883; GO:0032549; GO:0019001; GO:0032555; GO:0043168; GO:1901265; GO:0001882; GO:0017076; GO:0032553; GO:0043167; GO:0097159; GO:1901363; GO:0036094; GO:0097367; GO:0000166; GO:0005488; GO:0003674 [GO:0005622]; GO:0044464…					20.15	14.17	1	1	127	14.5438	8.11865
C9JPR2	39S ribosomal protein L21, mitochondrial OS=Homo sapiens GN=MRPL21 PE=4 SV=1 - [C9JPR2_HUMAN]	16.67	0	1.50436e+07	4	2	2	3	RNA binding; structural molecule activity	cytoplasm; mitochondrion; ribosome	metabolic process	Pf00829	219927	[GO:0003723]; GO:0003676; GO:0097159; GO:1901363; GO:0005488; GO:0003674 [GO:0003735]; GO:0005198; GO:0003674 [GO:0005622]; GO:0044464; GO:0005575; GO:0005623 [GO:0005739]; GO:0043231; GO:0044444; GO:0043227; GO:0043229; GO:0005737; GO:0044424; GO:0043226; GO:0005622; GO:0044464; GO:0005575; GO:0005623 [GO:0005840]; GO:0030529; GO:0043232; GO:0044444; GO:0032991; GO:0044424; GO:0043228; GO:004322…					32.69	8.33	1	1	120	13.7377	10.0669
C9JWC4	Holliday junction recognition protein (Fragment) OS=Homo sapiens GN=HJURP PE=4 SV=1 - [C9JWC4_HUMAN]	2.63	0	0	4	1	1	1		nucleus		Pf12346; Pf12347		[GO:0005634]; GO:0043231; GO:0043227; GO:0043229; GO:0043226; GO:0044424; GO:0005575; GO:0005622; GO:0044464; GO:0005623					38.88	2.63	1	1	570	64.2377	9.72998
C9K0U8	Single-stranded DNA-binding protein (Fragment) OS=Homo sapiens GN=SSBP1 PE=3 SV=1 - [C9K0U8_HUMAN]	12.4	0	10794185	3	1	1	1	DNA binding	cytoplasm; mitochondrion	metabolic process; cell organization and biogenesis	Pf00436	6742	[GO:0003677]; GO:0003676; GO:0097159; GO:1901363; GO:0005488; GO:0003674 [GO:0003697]; GO:0043566; GO:0003677; GO:0003676; GO:0097159; GO:1901363; GO:0005488; GO:0003674 [GO:0005739]; GO:0043231; GO:0044444; GO:0043227; GO:0043229; GO:0005737; GO:0044424; GO:0043226; GO:0005622; GO:0044464; GO:0005575; GO:0005623 [GO:0006260]; GO:0006259; GO:0034645; GO:0044260; GO:0090304; GO:0009059; GO:0044249…					62.5	12.4	1	1	121	14.1224	9.56885
D6R9I9	ATP-binding cassette sub-family E member 1 OS=Homo sapiens GN=ABCE1 PE=4 SV=1 - [D6R9I9_HUMAN]	5.23	0	2.53233e+07	4	2	2	3	nucleotide binding; catalytic activity		metabolic process	Pf00005; Pf04068; Pf05272	6059	[GO:0000166]; GO:0036094; GO:1901265; GO:0005488; GO:0097159; GO:1901363; GO:0003674 [GO:0005524]; GO:0032550; GO:0032559; GO:0035639; GO:0001883; GO:0032549; GO:0030554; GO:0032555; GO:0043168; GO:1901265; GO:0001882; GO:0017076; GO:0032553; GO:0043167; GO:0097159; GO:1901363; GO:0036094; GO:0097367; GO:0000166; GO:0005488; GO:0003674 [GO:0006200]; GO:0009154; GO:0009169; GO:0009207; GO:0046034;…					24.17	5.23	2	2	421	47.0064	8.30908
D6RCT6	Meiotic nuclear division protein 1 homolog (Fragment) OS=Homo sapiens GN=MND1 PE=4 SV=1 - [D6RCT6_HUMAN]	9.8	0	2.66609e+07	4	1	1	1				Pf03962	84057						21.97	9.8	1	1	102	11.5369	7.37158
D6RHH4	Guanine nucleotide-binding protein subunit beta-2-like 1 OS=Homo sapiens GN=GNB2L1 PE=4 SV=1 - [D6RHH4_HUMAN]	32.19	0	28926756	18	6	6	7	protein binding			Pf00400	10399	[GO:0005515]; GO:0005488; GO:0003674					106.52	23.61	4	4	233	25.8531	9.14404
E2QRB3	Pyrroline-5-carboxylate reductase 1, isoform CRA_c OS=Homo sapiens GN=PYCR1 PE=4 SV=2 - [E2QRB3_HUMAN]	14.93	0	42805469	15	2	3	3	nucleotide binding; catalytic activity; protein binding	cytoplasm; mitochondrion; organelle lumen	metabolic process; response to stimulus	Pf01210; Pf03807	5831	[GO:0000166]; GO:0036094; GO:1901265; GO:0005488; GO:0097159; GO:1901363; GO:0003674 [GO:0004735]; GO:0016646; GO:0016645; GO:0016491; GO:0003824; GO:0003674 [GO:0005737]; GO:0044424; GO:0005622; GO:0044464; GO:0005575; GO:0005623 [GO:0005739]; GO:0043231; GO:0044444; GO:0043227; GO:0043229; GO:0005737; GO:0044424; GO:0043226; GO:0005622; GO:0044464; GO:0005575; GO:0005623 [GO:0005759]; GO:004442…					91.27	4.51	1	1	288	30.1938	7.09326
E5RHG8	Transcription elongation factor B polypeptide 1 (Fragment) OS=Homo sapiens GN=TCEB1 PE=4 SV=1 - [E5RHG8_HUMAN]	14.61	0	2.53695e+07	4	1	1	1	protein binding	cytoplasm	metabolic process; regulation of biological process	Pf03931	6921	[GO:0006511]; GO:0019941; GO:0043632; GO:0051603; GO:0044265; GO:0006508; GO:0044257; GO:0009057; GO:0044248; GO:0044260; GO:0019538; GO:0030163; GO:0044267; GO:0043170; GO:1901575; GO:0009056; GO:0044237; GO:0044238; GO:0071704; GO:0008152; GO:0009987; GO:0008150 [GO:0030891]; GO:0000153; GO:0000151; GO:0044444; GO:0044424; GO:1902494; GO:0005737; GO:0005622; GO:0044464; GO:0043234; GO:0005575; …					36.92	14.61	1	1	89	9.95372	5.38916
E7ETX7	SURP and G-patch domain-containing protein 2 OS=Homo sapiens GN=SUGP2 PE=4 SV=1 - [E7ETX7_HUMAN]	1.51	0	2811189	4	1	1	1	RNA binding	membrane	metabolic process	Pf01585; Pf01805		[GO:0003676]; GO:0097159; GO:1901363; GO:0005488; GO:0003674 [GO:0003723]; GO:0003676; GO:0097159; GO:1901363; GO:0005488; GO:0003674 [GO:0006396]; GO:0010467; GO:0016070; GO:0043170; GO:0044260; GO:0090304; GO:0071704; GO:0044237; GO:0006139; GO:0008152; GO:0009987; GO:0006725; GO:0034641; GO:0044238; GO:0046483; GO:1901360; GO:0008150; GO:0006807 [GO:0016021]; GO:0031224; GO:0044425; GO:0005575…					30.94	1.51	1	1	861	95.4951	8.23584
E7EUT5	Glyceraldehyde-3-phosphate dehydrogenase OS=Homo sapiens GN=GAPDH PE=3 SV=1 - [E7EUT5_HUMAN]	15	0	1.79516e+07	3	2	2	3	nucleotide binding; catalytic activity		metabolic process	Pf00044; Pf02800	2597	[GO:0000166]; GO:0036094; GO:1901265; GO:0005488; GO:0097159; GO:1901363; GO:0003674 [GO:0004365]; GO:0016620; GO:0016903; GO:0016491; GO:0003824; GO:0003674 [GO:0016491]; GO:0003824; GO:0003674 [GO:0016620]; GO:0016903; GO:0016491; GO:0003824; GO:0003674 [GO:0055114]; GO:0044710; GO:0008152; GO:0008150					102.17	15	2	2	260	27.8531	6.94678
E9PAZ2	H/ACA ribonucleoprotein complex non-core subunit NAF1 OS=Homo sapiens GN=NAF1 PE=4 SV=1 - [E9PAZ2_HUMAN]	7.97	0	1.20814e+07	2	2	2	4	RNA binding; protein binding	nucleus; cytoplasm; cytoskeleton	metabolic process	Pf04410	92345	[GO:0001522]; GO:0009451; GO:0016070; GO:0043412; GO:0044260; GO:0090304; GO:0043170; GO:0044237; GO:0006139; GO:0071704; GO:0008152; GO:0009987; GO:0006725; GO:0034641; GO:0044238; GO:0046483; GO:1901360; GO:0008150; GO:0006807 [GO:0003723]; GO:0003676; GO:0097159; GO:1901363; GO:0005488; GO:0003674 [GO:0005515]; GO:0005488; GO:0003674 [GO:0005634]; GO:0043231; GO:0043227; GO:0043229; GO:0043226…					72.7	3.86	1	1	389	41.8685	4.66553
E9PCY4	DDB1- and CUL4-associated factor 7 OS=Homo sapiens GN=DCAF7 PE=4 SV=1 - [E9PCY4_HUMAN]	21.82	0	24467092	3	3	3	3	protein binding				10238	[GO:0005515]; GO:0005488; GO:0003674					44.77	13.94	2	2	165	19.2454	5.57959
E9PDE8	Heat shock 70 kDa protein 4L OS=Homo sapiens GN=HSPA4L PE=3 SV=1 - [E9PDE8_HUMAN]	5.66	0	8.38708e+06	5	2	4	5	nucleotide binding	nucleus; cytoplasm	metabolic process; response to stimulus	Pf00012	22824	[GO:0000166]; GO:0036094; GO:1901265; GO:0005488; GO:0097159; GO:1901363; GO:0003674 [GO:0005524]; GO:0032550; GO:0032559; GO:0035639; GO:0001883; GO:0032549; GO:0030554; GO:0032555; GO:0043168; GO:1901265; GO:0001882; GO:0017076; GO:0032553; GO:0043167; GO:0097159; GO:1901363; GO:0036094; GO:0097367; GO:0000166; GO:0005488; GO:0003674 [GO:0005634]; GO:0043231; GO:0043227; GO:0043229; GO:0043226;…					27.1167	3.94	3	3	813	91.8954	6.0874
E9PDU5	WD repeat-containing protein 6 OS=Homo sapiens GN=WDR6 PE=4 SV=1 - [E9PDU5_HUMAN]	17.29	0	4.35419e+07	3	11	11	14	protein binding	cytoplasm; nucleus; membrane	regulation of biological process; cell proliferation; metabolic process	Pf00400	11180	[GO:0005515]; GO:0005488; GO:0003674 [GO:0005737]; GO:0044424; GO:0005622; GO:0044464; GO:0005575; GO:0005623 [GO:0007050]; GO:0022402; GO:0045786; GO:0007049; GO:0044763; GO:0048523; GO:0051726; GO:0009987; GO:0044699; GO:0048519; GO:0050794; GO:0008150; GO:0050789; GO:0065007 [GO:0008180]; GO:0043234; GO:0044428; GO:0032991; GO:0005634; GO:0044446; GO:0005575; GO:0043231; GO:0043229; GO:0044422…					124.417	5.51	6	6	1070	116.095	7.13721
E9PH82	Protein FAM98A OS=Homo sapiens GN=FAM98A PE=4 SV=1 - [E9PH82_HUMAN]	9.94	0	0	6	2	2	2				Pf10239	25940	[GO:0031177]; GO:0019842; GO:0033218; GO:0072341; GO:0036094; GO:0005488; GO:0016597; GO:0003674; GO:0031406; GO:0043168; GO:0043177; GO:0043167					92.79	5.45	1	1	312	34.4091	8.27979
E9PHI6	Cytoplasmic dynein 1 light intermediate chain 1 OS=Homo sapiens GN=DYNC1LI1 PE=4 SV=1 - [E9PHI6_HUMAN]	4.67	0	5.64945e+06	2	1	1	1	catalytic activity; motor activity; nucleotide binding	chromosome; cytoskeleton; cytoplasm; membrane	transport; cellular component movement; cell organization and biogenesis; cell division; regulation of biological process	Pf05783	51143	[GO:0000776]; GO:0000775; GO:0043232; GO:0043234; GO:0044427; GO:0032993; GO:0043228; GO:0043229; GO:0032991; GO:0005694; GO:0044446; GO:0043226; GO:0044424; GO:0005575; GO:0044422; GO:0005622; GO:0044464; GO:0005623 [GO:0000777]; GO:0000776; GO:0000779; GO:0000775; GO:0043232; GO:0043234; GO:0044427; GO:0000793; GO:0032993; GO:0043228; GO:0043229; GO:0032991; GO:0005694; GO:0044446; GO:0043226; …					49.49	4.67	1	1	407	43.1671	6.65381
E9PJS4	Signal recognition particle receptor subunit alpha OS=Homo sapiens GN=SRPR PE=4 SV=1 - [E9PJS4_HUMAN]	4.59	0	3.61082e+06	2	1	1	1	nucleotide binding; catalytic activity	cytoplasm; endoplasmic reticulum; membrane	metabolic process; cell organization and biogenesis; transport; cell communication; regulation of biological process; response to stimulus	Pf00448; Pf02881; Pf03308; Pf04086	6734	[GO:0000166]; GO:0036094; GO:1901265; GO:0005488; GO:0097159; GO:1901363; GO:0003674 [GO:0003924]; GO:0017111; GO:0016462; GO:0016818; GO:0016817; GO:0016787; GO:0003824; GO:0003674 [GO:0005047]; GO:0043021; GO:0005488; GO:0003674 [GO:0005525]; GO:0032550; GO:0032561; GO:0035639; GO:0001883; GO:0032549; GO:0019001; GO:0032555; GO:0043168; GO:1901265; GO:0001882; GO:0017076; GO:0032553; GO:0043167…					53.88	4.59	1	1	610	66.5166	9.0415
E9PKK0	182 kDa tankyrase-1-binding protein OS=Homo sapiens GN=TNKS1BP1 PE=4 SV=1 - [E9PKK0_HUMAN]	4.94	0	0	2	1	1	1					85456						20.49	4.94	1	1	243	26.0574	9.34912
E9PLB0	RNA-binding protein 4B OS=Homo sapiens GN=RBM4B PE=4 SV=1 - [E9PLB0_HUMAN]	15.38	0	1.30077e+07	10	2	2	3	nucleotide binding; RNA binding; protein binding; metal ion binding	nucleus; organelle lumen	metabolic process; regulation of biological process; response to stimulus	Pf00076	83759	[GO:0000166]; GO:0036094; GO:1901265; GO:0005488; GO:0097159; GO:1901363; GO:0003674 [GO:0003676]; GO:0097159; GO:1901363; GO:0005488; GO:0003674 [GO:0003723]; GO:0003676; GO:0097159; GO:1901363; GO:0005488; GO:0003674 [GO:0005515]; GO:0005488; GO:0003674 [GO:0005730]; GO:0031981; GO:0043232; GO:0044428; GO:0070013; GO:0043228; GO:0043229; GO:0005634; GO:0044446; GO:0043233; GO:0043226; GO:004442…					33.95	6.99	1	1	143	16.2542	5.78271
E9PN51	NADH dehydrogenase [ubiquinone] iron-sulfur protein 8, mitochondrial (Fragment) OS=Homo sapiens GN=NDUFS8 PE=4 SV=1 - [E9PN51_HUMAN]	8.18	0	9.22793e+06	5	1	1	2		cytoplasm; mitochondrion			4728	[GO:0005739]; GO:0043231; GO:0044444; GO:0043227; GO:0043229; GO:0005737; GO:0044424; GO:0043226; GO:0005622; GO:0044464; GO:0005575; GO:0005623					29.37	8.18	1	1	110	12.3973	9.979
E9PNW8	Fatty acyl-CoA reductase 1 (Fragment) OS=Homo sapiens GN=FAR1 PE=4 SV=1 - [E9PNW8_HUMAN]	7.76	0	1.33486e+07	2	2	2	3	nucleotide binding; catalytic activity	membrane	metabolic process	Pf01370; Pf07993	84188	[GO:0000166]; GO:0036094; GO:1901265; GO:0005488; GO:0097159; GO:1901363; GO:0003674 [GO:0003824]; GO:0003674 [GO:0016021]; GO:0031224; GO:0044425; GO:0005575; GO:0016020 [GO:0044237]; GO:0008152; GO:0009987; GO:0008150 [GO:0050662]; GO:0048037; GO:0005488; GO:0003674 [GO:0080019]; GO:0016620; GO:0016903; GO:0016491; GO:0003824; GO:0003674					64.02	7.76	2	2	335	37.4577	6.91748
E9PP28	Palmitoyl-protein thioesterase 1 (Fragment) OS=Homo sapiens GN=PPT1 PE=4 SV=1 - [E9PP28_HUMAN]	14.29	0	4.37431e+06	4	1	1	1	catalytic activity	extracellular; cytoplasm; vacuole	metabolic process; cell organization and biogenesis; cell communication; transport; response to stimulus; regulation of biological process	Pf02089	5538	[GO:0002084]; GO:0035601; GO:0042159; GO:0006464; GO:0030163; GO:0042157; GO:0036211; GO:0044267; GO:0009057; GO:0019538; GO:0043412; GO:0044260; GO:0043170; GO:1901575; GO:0044238; GO:0044237; GO:0071704; GO:0009056; GO:0008152; GO:0009987; GO:0008150 [GO:0005615]; GO:0044421; GO:0005575; GO:0005576 [GO:0005764]; GO:0000323; GO:0005773; GO:0043231; GO:0044444; GO:0043227; GO:0043229; GO:0005737;…					41.41	14.29	1	1	98	10.5944	8.90967
E9PQC9	Elongation factor 1-delta (Fragment) OS=Homo sapiens GN=EEF1D PE=4 SV=1 - [E9PQC9_HUMAN]	36.11	0	1.14111e+07	10	1	1	1	RNA binding	cytoplasm	metabolic process	Pf00736		[GO:0003746]; GO:0008135; GO:0003723; GO:0003676; GO:0097159; GO:1901363; GO:0005488; GO:0003674 [GO:0005853]; GO:0043234; GO:0044444; GO:0032991; GO:0005737; GO:0044424; GO:0005575; GO:0005622; GO:0044464; GO:0005623 [GO:0006414]; GO:0006412; GO:0034645; GO:0010467; GO:0044267; GO:0009059; GO:0044249; GO:0044260; GO:0043170; GO:0019538; GO:1901576; GO:0009058; GO:0044237; GO:0071704; GO:0044238;…					35.57	36.11	1	1	36	3.93916	9.0415
E9PRQ6	Acetyl-CoA acetyltransferase, mitochondrial OS=Homo sapiens GN=ACAT1 PE=4 SV=1 - [E9PRQ6_HUMAN]	12.06	0	19345687	3	1	1	1	catalytic activity		metabolic process	Pf00108	38	[GO:0003824]; GO:0003674 [GO:0008152]; GO:0008150 [GO:0016747]; GO:0016746; GO:0016740; GO:0003824; GO:0003674					49.69	12.06	1	1	141	15.1501	9.46631
F5GYQ2	tRNA methyltransferase 112 homolog OS=Homo sapiens GN=TRMT112 PE=4 SV=1 - [F5GYQ2_HUMAN]	17.28	0	0	4	1	1	1				Pf03966							32.71	17.28	1	1	81	9.2496	4.41162
F5H1I8	X-ray repair cross-complementing protein 6 OS=Homo sapiens GN=XRCC6 PE=4 SV=1 - [F5H1I8_HUMAN]	7.98	0	5.87897e+06	5	3	3	3	DNA binding; catalytic activity	nucleus; cytoplasm	cell organization and biogenesis; metabolic process; response to stimulus; development; cell differentiation; regulation of biological process	Pf02037; Pf02735; Pf03730; Pf03731		[GO:0000723]; GO:0006259; GO:0032200; GO:0060249; GO:0044260; GO:0090304; GO:0051276; GO:0042592; GO:0043170; GO:0044237; GO:0006139; GO:0006996; GO:0065008; GO:0071704; GO:0008152; GO:0009987; GO:0006725; GO:0034641; GO:0044238; GO:0046483; GO:1901360; GO:0016043; GO:0044763; GO:0065007; GO:0008150; GO:0006807; GO:0071840; GO:0044699 [GO:0003676]; GO:0097159; GO:1901363; GO:0005488; GO:0003674 […					48.18	2.94	1	1	476	54.5168	8.95361
F5H3I4	Alpha-centractin OS=Homo sapiens GN=ACTR1A PE=3 SV=1 - [F5H3I4_HUMAN]	11.59	0	5.44745e+06	4	2	2	3	nucleotide binding	cytoplasm; cytoskeleton		Pf00022	10121	[GO:0000166]; GO:0036094; GO:1901265; GO:0005488; GO:0097159; GO:1901363; GO:0003674 [GO:0005524]; GO:0032550; GO:0032559; GO:0035639; GO:0001883; GO:0032549; GO:0030554; GO:0032555; GO:0043168; GO:1901265; GO:0001882; GO:0017076; GO:0032553; GO:0043167; GO:0097159; GO:1901363; GO:0036094; GO:0097367; GO:0000166; GO:0005488; GO:0003674 [GO:0005737]; GO:0044424; GO:0005622; GO:0044464; GO:0005575;…					58.01	5.3	1	2	302	34.5358	6.45557
F5H3T8	Arginine--tRNA ligase, cytoplasmic OS=Homo sapiens GN=RARS PE=4 SV=1 - [F5H3T8_HUMAN]	3.96	0	0	3	1	1	1	RNA binding; nucleotide binding; catalytic activity; protein binding	nucleus; organelle lumen; cytoplasm; mitochondrion; cytosol	metabolic process	Pf00750; Pf05746	5917	[GO:0000049]; GO:0003723; GO:0003676; GO:0097159; GO:1901363; GO:0005488; GO:0003674 [GO:0000166]; GO:0036094; GO:1901265; GO:0005488; GO:0097159; GO:1901363; GO:0003674 [GO:0004812]; GO:0016876; GO:0016875; GO:0016874; GO:0003824; GO:0003674 [GO:0004814]; GO:0004812; GO:0016876; GO:0016875; GO:0016874; GO:0003824; GO:0003674 [GO:0005515]; GO:0005488; GO:0003674 [GO:0005524]; GO:0032550; GO:00325…					50.22	3.96	1	1	454	52.2718	6.63916
F5H7H6	DNA polymerase (Fragment) OS=Homo sapiens GN=POLE PE=3 SV=1 - [F5H7H6_HUMAN]	1.03	0	0	4	1	1	1	nucleotide binding; DNA binding; catalytic activity	membrane	metabolic process	Pf00136; Pf03104; Pf10108		[GO:0000166]; GO:0036094; GO:1901265; GO:0005488; GO:0097159; GO:1901363; GO:0003674 [GO:0003676]; GO:0097159; GO:1901363; GO:0005488; GO:0003674 [GO:0003677]; GO:0003676; GO:0097159; GO:1901363; GO:0005488; GO:0003674 [GO:0003887]; GO:0034061; GO:0016779; GO:0016772; GO:0016740; GO:0003824; GO:0003674 [GO:0006139]; GO:0006725; GO:0034641; GO:0044238; GO:0046483; GO:1901360; GO:0044237; GO:000680…					0	1.03	1	1	1164	134.013	7.06396
F5H7M3	Dihydrolipoyllysine-residue acetyltransferase component of pyruvate dehydrogenase complex, mitochondrial OS=Homo sapiens GN=DLAT PE=3 SV=1 - [F5H7M3_HUMAN]	5.26	0	0	4	1	1	1	catalytic activity	membrane; cytoplasm	metabolic process	Pf00198; Pf00364; Pf02817		[GO:0004742]; GO:0016418; GO:0030523; GO:0016407; GO:0016417; GO:0016747; GO:0016746; GO:0016740; GO:0003824; GO:0003674 [GO:0006090]; GO:0032787; GO:0019752; GO:0043436; GO:0006082; GO:0044237; GO:0044281; GO:0071704; GO:0008152; GO:0009987; GO:0044710; GO:0008150 [GO:0008152]; GO:0008150 [GO:0016021]; GO:0031224; GO:0044425; GO:0005575; GO:0016020 [GO:0016740]; GO:0003824; GO:0003674 [GO:001674…					41.17	5.26	1	1	418	44.6336	6.44287
F8VPV9	ATP synthase subunit beta OS=Homo sapiens GN=ATP5B PE=3 SV=1 - [F8VPV9_HUMAN]	21.81	0	8.14025e+07	7	8	8	12	nucleotide binding; catalytic activity; transporter activity	cytoplasm; mitochondrion; membrane	metabolic process; transport	Pf00006; Pf00306; Pf02874	506	[GO:0000166]; GO:0036094; GO:1901265; GO:0005488; GO:0097159; GO:1901363; GO:0003674 [GO:0005524]; GO:0032550; GO:0032559; GO:0035639; GO:0001883; GO:0032549; GO:0030554; GO:0032555; GO:0043168; GO:1901265; GO:0001882; GO:0017076; GO:0032553; GO:0043167; GO:0097159; GO:1901363; GO:0036094; GO:0097367; GO:0000166; GO:0005488; GO:0003674 [GO:0005739]; GO:0043231; GO:0044444; GO:0043227; GO:0043229;…					256.972	19.69	7	7	518	55.274	5.40186
F8VVM2	Phosphate carrier protein, mitochondrial OS=Homo sapiens GN=SLC25A3 PE=3 SV=1 - [F8VVM2_HUMAN]	12.65	0	1.07564e+08	6	4	4	6		cytoplasm; mitochondrion; membrane	transport	Pf00153	5250	[GO:0005739]; GO:0043231; GO:0044444; GO:0043227; GO:0043229; GO:0005737; GO:0044424; GO:0043226; GO:0005622; GO:0044464; GO:0005575; GO:0005623 [GO:0006810]; GO:0051234; GO:0008150; GO:0051179 [GO:0016020]; GO:0005575 [GO:0016021]; GO:0031224; GO:0044425; GO:0005575; GO:0016020					99.3333	11.11	3	3	324	36.1376	9.26123
F8VWQ4	Poly(rC)-binding protein 2 OS=Homo sapiens GN=PCBP2 PE=4 SV=1 - [F8VWQ4_HUMAN]	25.97	0	50635085	25	3	4	5	RNA binding			Pf00013		[GO:0003723]; GO:0003676; GO:0097159; GO:1901363; GO:0005488; GO:0003674					161.31	25.97	4	4	308	32.3573	6.771
F8W1Z5	La-related protein 4 (Fragment) OS=Homo sapiens GN=LARP4 PE=4 SV=1 - [F8W1Z5_HUMAN]	6.51	0	2.11045e+06	6	1	1	1				Pf05383	113251						61.72	6.51	1	1	169	18.7138	4.34814
F8W705	RANBP2-like and GRIP domain-containing protein 8 OS=Homo sapiens GN=RGPD8 PE=4 SV=1 - [F8W705_HUMAN]	2.32	0	2.98475e+06	12	1	1	1	protein binding			Pf00515	727851	[GO:0005515]; GO:0005488; GO:0003674					100.07	2.32	1	1	904	103.279	7.26904
F8WAU4	Elongation factor G, mitochondrial OS=Homo sapiens GN=GFM1 PE=4 SV=1 - [F8WAU4_HUMAN]	5.08	0	2893931	4	2	2	2	nucleotide binding; catalytic activity	membrane	metabolic process	Pf00009; Pf03144		[GO:0000166]; GO:0036094; GO:1901265; GO:0005488; GO:0097159; GO:1901363; GO:0003674 [GO:0003924]; GO:0017111; GO:0016462; GO:0016818; GO:0016817; GO:0016787; GO:0003824; GO:0003674 [GO:0005525]; GO:0032550; GO:0032561; GO:0035639; GO:0001883; GO:0032549; GO:0019001; GO:0032555; GO:0043168; GO:1901265; GO:0001882; GO:0017076; GO:0032553; GO:0043167; GO:0097159; GO:1901363; GO:0036094; GO:0097367;…					22.61	3.09	1	1	453	50.8793	9.30518
F8WE06	Condensin-2 complex subunit G2 OS=Homo sapiens GN=NCAPG2 PE=4 SV=1 - [F8WE06_HUMAN]	2.06	0	11220831	5	1	1	2		nucleus; membrane		Pf12422		[GO:0005634]; GO:0043231; GO:0043227; GO:0043229; GO:0043226; GO:0044424; GO:0005575; GO:0005622; GO:0044464; GO:0005623 [GO:0016021]; GO:0031224; GO:0044425; GO:0005575; GO:0016020					25.56	2.06	1	1	389	45.3665	6.03662
G3V193	Activating molecule in BECN1-regulated autophagy protein 1 OS=Homo sapiens GN=AMBRA1 PE=4 SV=1 - [G3V193_HUMAN]	1.1	0	0	6	1	1	1	protein binding	cytoplasm; vacuole	metabolic process; cell proliferation; regulation of biological process; development; cell differentiation; cell death	Pf00400	55626	[GO:0005515]; GO:0005488; GO:0003674 [GO:0005737]; GO:0044424; GO:0005622; GO:0044464; GO:0005575; GO:0005623 [GO:0005776]; GO:0005773; GO:0043231; GO:0044444; GO:0043227; GO:0043229; GO:0005737; GO:0044424; GO:0043226; GO:0005622; GO:0044464; GO:0005575; GO:0005623 [GO:0006914]; GO:0044248; GO:0009056; GO:0044237; GO:0008152; GO:0009987; GO:0008150 [GO:0008285]; GO:0008283; GO:0042127; GO:004852…					22	1.1	1	1	1179	129.519	6.97607
G3V226	Calmodulin OS=Homo sapiens GN=CALM1 PE=4 SV=1 - [G3V226_HUMAN]	21.05	0	2.9535e+07	7	1	1	1	metal ion binding			Pf00036	805	[GO:0005509]; GO:0046872; GO:0043169; GO:0043167; GO:0005488; GO:0003674					53.37	21.05	1	1	76	8.90629	5.5415
G3V2B8	C-1-tetrahydrofolate synthase, cytoplasmic OS=Homo sapiens GN=MTHFD1 PE=3 SV=1 - [G3V2B8_HUMAN]	4.49	0	1.31251e+07	4	4	4	5	nucleotide binding; catalytic activity	cytoplasm; mitochondrion; cytosol	metabolic process	Pf00763; Pf01268; Pf02882	4522	[GO:0000105]; GO:0006547; GO:0018130; GO:0019438; GO:1901362; GO:1901607; GO:0052803; GO:1901605; GO:0044249; GO:0046483; GO:0006725; GO:1901360; GO:1901576; GO:0008652; GO:0034641; GO:1901564; GO:0006520; GO:0009058; GO:0044237; GO:0071704; GO:0046394; GO:1901566; GO:0006807; GO:0019752; GO:0044238; GO:0008152; GO:0009987; GO:0016053; GO:0043436; GO:0008150; GO:0006082; GO:0044283; GO:0044281; G…					89.4933	3.32	3	3	935	101.467	7.29834
G5E9N2	Trophinin OS=Homo sapiens GN=TRO PE=4 SV=1 - [G5E9N2_HUMAN]	5.43	0	1.50082e+06	3	1	1	1	protein binding	nucleus; cytoplasm; membrane	cell organization and biogenesis; cell growth; regulation of biological process; development; reproduction	Pf01454	7216	[GO:0000902]; GO:0032989; GO:0009653; GO:0016043; GO:0044767; GO:0048869; GO:0032502; GO:0048856; GO:0071840; GO:0044699; GO:0044763; GO:0008150; GO:0009987 [GO:0001558]; GO:0016049; GO:0040008; GO:0050794; GO:0051128; GO:0040007; GO:0044763; GO:0050789; GO:0009987; GO:0016043; GO:0008150; GO:0044699; GO:0065007; GO:0071840 [GO:0005515]; GO:0005488; GO:0003674 [GO:0005575] [GO:0005622]; GO:004446…					39.44	5.43	1	1	681	74.9131	10.0083
H0Y4R1	Inosine-5'-monophosphate dehydrogenase 2 (Fragment) OS=Homo sapiens GN=IMPDH2 PE=3 SV=1 - [H0Y4R1_HUMAN]	11.49	0	1.2493e+07	3	5	5	5	catalytic activity; protein binding; nucleotide binding	membrane	metabolic process	Pf00478; Pf00571; Pf00977; Pf01070; Pf03060	3615	[GO:0000105]; GO:0006547; GO:0018130; GO:0019438; GO:1901362; GO:1901607; GO:0052803; GO:1901605; GO:0044249; GO:0046483; GO:0006725; GO:1901360; GO:1901576; GO:0008652; GO:0034641; GO:1901564; GO:0006520; GO:0009058; GO:0044237; GO:0071704; GO:0046394; GO:1901566; GO:0006807; GO:0019752; GO:0044238; GO:0008152; GO:0009987; GO:0016053; GO:0043436; GO:0008150; GO:0006082; GO:0044283; GO:0044281; G…					65.3133	9.57	3	3	470	51.0352	8.17725
H0Y5W0	E3 ubiquitin-protein ligase HUWE1 (Fragment) OS=Homo sapiens GN=HUWE1 PE=4 SV=1 - [H0Y5W0_HUMAN]	2.44	0	1.34651e+07	6	6	6	12	catalytic activity; protein binding	nucleus; organelle lumen; cytoplasm	metabolic process	Pf00632; Pf02825		[GO:0004842]; GO:0019787; GO:0016881; GO:0016879; GO:0016874; GO:0003824; GO:0003674 [GO:0005515]; GO:0005488; GO:0003674 [GO:0005622]; GO:0044464; GO:0005575; GO:0005623 [GO:0005634]; GO:0043231; GO:0043227; GO:0043229; GO:0043226; GO:0044424; GO:0005575; GO:0005622; GO:0044464; GO:0005623 [GO:0005730]; GO:0031981; GO:0043232; GO:0044428; GO:0070013; GO:0043228; GO:0043229; GO:0005634; GO:004444…					296.444	2.11	5	7	3408	374.073	5.09717
H0Y7L2	Dedicator of cytokinesis protein 7 (Fragment) OS=Homo sapiens GN=DOCK7 PE=4 SV=1 - [H0Y7L2_HUMAN]	2.23	0	0	7	1	1	1	nucleotide binding; protein binding	membrane	cell communication; regulation of biological process; response to stimulus	Pf06920		[GO:0005085]; GO:0003674 [GO:0005525]; GO:0032550; GO:0032561; GO:0035639; GO:0001883; GO:0032549; GO:0019001; GO:0032555; GO:0043168; GO:1901265; GO:0001882; GO:0017076; GO:0032553; GO:0043167; GO:0097159; GO:1901363; GO:0036094; GO:0097367; GO:0000166; GO:0005488; GO:0003674 [GO:0007264]; GO:0035556; GO:0007165; GO:0007154; GO:0044700; GO:0050794; GO:0051716; GO:0044763; GO:0023052; GO:0044699;…					35.05	2.23	1	1	1303	147.349	7.06396
H0Y8X1	Succinate dehydrogenase [ubiquinone] flavoprotein subunit, mitochondrial (Fragment) OS=Homo sapiens GN=SDHA PE=4 SV=1 - [H0Y8X1_HUMAN]	11.11	0	0	4	1	1	1	catalytic activity; nucleotide binding		metabolic process			[GO:0016627]; GO:0016491; GO:0003824; GO:0003674 [GO:0022900]; GO:0006091; GO:0055114; GO:0044237; GO:0044710; GO:0008152; GO:0009987; GO:0008150 [GO:0050660]; GO:0000166; GO:0043168; GO:0050662; GO:0036094; GO:1901265; GO:0043167; GO:0048037; GO:0005488; GO:0097159; GO:1901363; GO:0003674 [GO:0055114]; GO:0044710; GO:0008152; GO:0008150					56.49	11.11	1	1	126	13.627	9.99365
H0YBZ9	Survival motor neuron protein (Fragment) OS=Homo sapiens GN=SMN1 PE=4 SV=1 - [H0YBZ9_HUMAN]	22.78	0	4.4625e+06	8	1	1	2	RNA binding	nucleus; cytoplasm	metabolic process		6606	[GO:0003723]; GO:0003676; GO:0097159; GO:1901363; GO:0005488; GO:0003674 [GO:0005634]; GO:0043231; GO:0043227; GO:0043229; GO:0043226; GO:0044424; GO:0005575; GO:0005622; GO:0044464; GO:0005623 [GO:0005737]; GO:0044424; GO:0005622; GO:0044464; GO:0005575; GO:0005623 [GO:0006397]; GO:0006396; GO:0016071; GO:0010467; GO:0016070; GO:0043170; GO:0044260; GO:0090304; GO:0071704; GO:0044237; GO:0006139…					42.91	22.78	1	1	79	8.52817	4.84326
H0YJ63	Activator of 90 kDa heat shock protein ATPase homolog 1 (Fragment) OS=Homo sapiens GN=AHSA1 PE=4 SV=1 - [H0YJ63_HUMAN]	13.33	0	0	5	1	1	1			response to stimulus	Pf08327	10598	[GO:0006950]; GO:0050896; GO:0008150					28.09	13.33	1	1	90	10.135	7.03467
H0YJH0	Protein salvador homolog 1 (Fragment) OS=Homo sapiens GN=SAV1 PE=4 SV=1 - [H0YJH0_HUMAN]	8.01	0	4.46235e+06	2	1	1	1	protein binding		cell communication; regulation of biological process; response to stimulus	Pf00397	60485	[GO:0005515]; GO:0005488; GO:0003674 [GO:0007165]; GO:0007154; GO:0044700; GO:0050794; GO:0051716; GO:0044763; GO:0023052; GO:0044699; GO:0009987; GO:0050789; GO:0050896; GO:0008150; GO:0065007					35.57	8.01	1	1	312	36.6429	7.57666
H0YJV7	Transcriptional repressor protein YY1 (Fragment) OS=Homo sapiens GN=YY1 PE=4 SV=1 - [H0YJV7_HUMAN]	4.21	0	4.72403e+06	4	1	1	1	metal ion binding				7528	[GO:0003676]; GO:0097159; GO:1901363; GO:0005488; GO:0003674 [GO:0005622]; GO:0044464; GO:0005575; GO:0005623 [GO:0008270]; GO:0046914; GO:0046872; GO:0043169; GO:0043167; GO:0005488; GO:0003674 [GO:0046872]; GO:0043169; GO:0043167; GO:0005488; GO:0003674					43.04	4.21	1	1	190	20.8294	9.08545
H0YN07	Importin-4 (Fragment) OS=Homo sapiens GN=IPO4 PE=4 SV=1 - [H0YN07_HUMAN]	3.53	0	7989657	4	1	1	2		membrane				[GO:0005488]; GO:0003674 [GO:0016021]; GO:0031224; GO:0044425; GO:0005575; GO:0016020					46.52	3.53	1	1	312	33.2433	5.21143
H3BQV2	26S proteasome non-ATPase regulatory subunit 7 OS=Homo sapiens GN=PSMD7 PE=4 SV=1 - [H3BQV2_HUMAN]	39.53	0	4.47319e+06	4	1	1	1		membrane				[GO:0016021]; GO:0031224; GO:0044425; GO:0005575; GO:0016020					72.84	39.53	1	1	43	4.75444	7.81104
H3BSJ9	Cytochrome b-c1 complex subunit 2, mitochondrial OS=Homo sapiens GN=UQCRC2 PE=4 SV=1 - [H3BSJ9_HUMAN]	10.42	0	5562151	4	2	2	2	catalytic activity; metal ion binding	membrane	metabolic process	Pf00675; Pf05193		[GO:0003824]; GO:0003674 [GO:0004222]; GO:0004175; GO:0008237; GO:0070011; GO:0008233; GO:0016787; GO:0003824; GO:0003674 [GO:0006508]; GO:0019538; GO:0043170; GO:0044238; GO:0071704; GO:0008152; GO:0008150 [GO:0008270]; GO:0046914; GO:0046872; GO:0043169; GO:0043167; GO:0005488; GO:0003674 [GO:0016021]; GO:0031224; GO:0044425; GO:0005575; GO:0016020 [GO:0046872]; GO:0043169; GO:0043167; GO:00054…					25.58	4.17	1	1	336	36.3668	9.05615
H3BUR4	RNA-binding protein NOB1 OS=Homo sapiens GN=NOB1 PE=4 SV=1 - [H3BUR4_HUMAN]	13.64	0	4.02825e+06	2	1	1	1											34.41	13.64	1	1	66	7.56915	9.31982
H7BXH2	Serine/threonine-protein phosphatase 6 regulatory subunit 3 OS=Homo sapiens GN=PPP6R3 PE=4 SV=1 - [H7BXH2_HUMAN]	8.34	0	4.27367e+07	11	5	5	7	protein binding	nucleus; cytoplasm; membrane	metabolic process; regulation of biological process	Pf04499	55291	[GO:0005515]; GO:0005488; GO:0003674 [GO:0005634]; GO:0043231; GO:0043227; GO:0043229; GO:0043226; GO:0044424; GO:0005575; GO:0005622; GO:0044464; GO:0005623 [GO:0005737]; GO:0044424; GO:0005622; GO:0044464; GO:0005575; GO:0005623 [GO:0016021]; GO:0031224; GO:0044425; GO:0005575; GO:0016020 [GO:0019903]; GO:0019902; GO:0019899; GO:0005515; GO:0005488; GO:0003674 [GO:0043666]; GO:0010921; GO:00353…					116.662	8.34	5	5	827	92.3504	4.62744
H7BYD0	NADH dehydrogenase [ubiquinone] 1 alpha subcomplex subunit 5 (Fragment) OS=Homo sapiens GN=NDUFA5 PE=4 SV=1 - [H7BYD0_HUMAN]	32.14	0	2.54273e+07	3	2	2	2	catalytic activity	cytoplasm; membrane; mitochondrion	metabolic process	Pf04716	4698	[GO:0005743]; GO:0019866; GO:0031966; GO:0031090; GO:0031967; GO:0044424; GO:0005740; GO:0044429; GO:0016020; GO:0043227; GO:0044422; GO:0031975; GO:0044446; GO:0005622; GO:0044464; GO:0005739; GO:0044444; GO:0005575; GO:0043226; GO:0043229; GO:0005623; GO:0043231; GO:0005737 [GO:0016651]; GO:0016491; GO:0003824; GO:0003674 [GO:0022904]; GO:0022900; GO:0045333; GO:0006091; GO:0055114; GO:0015980;…					46.51	32.14	2	2	112	13.0898	5.14795
H7BYG8	E3 ubiquitin-protein ligase listerin OS=Homo sapiens GN=LTN1 PE=4 SV=1 - [H7BYG8_HUMAN]	1.85	0	3717583	3	1	1	1					26046	[GO:0005488]; GO:0003674					51.44	1.85	1	1	813	91.3464	7.82568
H7BZ94	Protein disulfide-isomerase OS=Homo sapiens GN=P4HB PE=3 SV=2 - [H7BZ94_HUMAN]	18.75	0	2.90485e+07	10	7	7	8	catalytic activity		metabolic process; cellular homeostasis; regulation of biological process	Pf00085		[GO:0006662]; GO:0018904; GO:0044281; GO:0071704; GO:0044710; GO:0008152; GO:0008150 [GO:0015035]; GO:0015036; GO:0016667; GO:0016491; GO:0003824; GO:0003674 [GO:0016853]; GO:0003824; GO:0003674 [GO:0045454]; GO:0019725; GO:0050794; GO:0042592; GO:0044763; GO:0009987; GO:0050789; GO:0065008; GO:0044699; GO:0008150; GO:0065007					37.4833	6.68	3	3	464	52.4693	4.86865
H7BZJ7	Fanconi anemia group D2 protein (Fragment) OS=Homo sapiens GN=FANCD2 PE=4 SV=1 - [H7BZJ7_HUMAN]	1.34	0	0	4	1	1	1		membrane				[GO:0016021]; GO:0031224; GO:0044425; GO:0005575; GO:0016020					21.9	1.34	1	1	749	84.1657	5.98584
H7C4H2	Signal recognition particle receptor subunit beta (Fragment) OS=Homo sapiens GN=SRPRB PE=4 SV=1 - [H7C4H2_HUMAN]	10	0	4.00023e+06	2	1	1	1	nucleotide binding			Pf00025; Pf09439	58477	[GO:0005525]; GO:0032550; GO:0032561; GO:0035639; GO:0001883; GO:0032549; GO:0019001; GO:0032555; GO:0043168; GO:1901265; GO:0001882; GO:0017076; GO:0032553; GO:0043167; GO:0097159; GO:1901363; GO:0036094; GO:0097367; GO:0000166; GO:0005488; GO:0003674					36.04	10	1	1	160	17.6013	7.94287
I3L309	Serine/threonine-protein kinase PLK1 (Fragment) OS=Homo sapiens GN=PLK1 PE=4 SV=1 - [I3L309_HUMAN]	20.69	0	6468428	3	1	1	1	catalytic activity; nucleotide binding		metabolic process	Pf00069		[GO:0004672]; GO:0016301; GO:0016773; GO:0016772; GO:0016740; GO:0003824; GO:0003674 [GO:0005524]; GO:0032550; GO:0032559; GO:0035639; GO:0001883; GO:0032549; GO:0030554; GO:0032555; GO:0043168; GO:1901265; GO:0001882; GO:0017076; GO:0032553; GO:0043167; GO:0097159; GO:1901363; GO:0036094; GO:0097367; GO:0000166; GO:0005488; GO:0003674 [GO:0006468]; GO:0006464; GO:0016310; GO:0036211; GO:0044267;…					33.54	20.69	1	1	58	6.62853	9.20264
I3L4G9	Phosphoribosyl pyrophosphate synthase-associated protein 2 (Fragment) OS=Homo sapiens GN=PRPSAP2 PE=4 SV=1 - [I3L4G9_HUMAN]	17.48	0	0	5	1	1	1	metal ion binding; catalytic activity	membrane	metabolic process			[GO:0000287]; GO:0046872; GO:0043169; GO:0043167; GO:0005488; GO:0003674 [GO:0004749]; GO:0016778; GO:0016772; GO:0016740; GO:0003824; GO:0003674 [GO:0009165]; GO:0009117; GO:1901293; GO:0006753; GO:0034654; GO:0090407; GO:0006796; GO:0019637; GO:0055086; GO:0006139; GO:0018130; GO:0019438; GO:0044271; GO:1901362; GO:1901576; GO:0006793; GO:0071704; GO:0044281; GO:0006725; GO:0034641; GO:0044238;…					63.84	17.48	1	1	143	15.7531	4.89404
J3KMW7	E3 ubiquitin-protein ligase UBR5 OS=Homo sapiens GN=UBR5 PE=4 SV=1 - [J3KMW7_HUMAN]	7.79	0	3.73421e+07	5	14	14	18	RNA binding; catalytic activity; protein binding; metal ion binding	nucleus; cytoplasm; membrane	metabolic process; response to stimulus; cell proliferation; regulation of biological process; transport; cell communication; cell organization and biogenesis	Pf00632; Pf00658; Pf02207; Pf11547	51366	[GO:0000209]; GO:0016567; GO:0032446; GO:0070647; GO:0006464; GO:0036211; GO:0044267; GO:0019538; GO:0043412; GO:0044260; GO:0043170; GO:0044238; GO:0044237; GO:0071704; GO:0008152; GO:0009987; GO:0008150 [GO:0003723]; GO:0003676; GO:0097159; GO:1901363; GO:0005488; GO:0003674 [GO:0004842]; GO:0019787; GO:0016881; GO:0016879; GO:0016874; GO:0003824; GO:0003674 [GO:0005515]; GO:0005488; GO:0003674…					340.325	6.04	10	10	2798	309.03	5.84619
J3KQS2	Cell division cycle 7-related protein kinase OS=Homo sapiens GN=CDC7 PE=4 SV=1 - [J3KQS2_HUMAN]	2.38	0	3733535	2	1	1	1	catalytic activity; nucleotide binding; metal ion binding	nucleus; organelle lumen; cytoplasm; membrane	metabolic process; cell proliferation; regulation of biological process; cell division	Pf00069; Pf01636; Pf07714	8317	[GO:0000082]; GO:0044772; GO:0000278; GO:0044770; GO:0007049; GO:0022402; GO:0044763; GO:0009987; GO:0044699; GO:0008150 [GO:0000278]; GO:0007049; GO:0044763; GO:0009987; GO:0044699; GO:0008150 [GO:0004672]; GO:0016301; GO:0016773; GO:0016772; GO:0016740; GO:0003824; GO:0003674 [GO:0004674]; GO:0004672; GO:0016301; GO:0016773; GO:0016772; GO:0016740; GO:0003824; GO:0003674 [GO:0005524]; GO:003255…					52.46	2.38	1	1	546	60.677	8.82178
J3KR24	Isoleucine--tRNA ligase, cytoplasmic OS=Homo sapiens GN=IARS PE=4 SV=1 - [J3KR24_HUMAN]	4.69	0	2.14186e+07	3	5	5	8	nucleotide binding; catalytic activity; protein binding	nucleus; organelle lumen; cytoplasm; cytosol	metabolic process; regulation of biological process	Pf00133; Pf01406; Pf08264; Pf09334	3376	[GO:0000166]; GO:0036094; GO:1901265; GO:0005488; GO:0097159; GO:1901363; GO:0003674 [GO:0002161]; GO:0052689; GO:0016788; GO:0016787; GO:0003824; GO:0003674 [GO:0004812]; GO:0016876; GO:0016875; GO:0016874; GO:0003824; GO:0003674 [GO:0004822]; GO:0004812; GO:0016876; GO:0016875; GO:0016874; GO:0003824; GO:0003674 [GO:0005515]; GO:0005488; GO:0003674 [GO:0005524]; GO:0032550; GO:0032559; GO:00356…					134.35	3.82	4	4	1152	131.68	6.11279
J3QSB2	GTPase Era, mitochondrial (Fragment) OS=Homo sapiens GN=ERAL1 PE=4 SV=1 - [J3QSB2_HUMAN]	8.33	0	2.06298e+07	5	2	2	3	nucleotide binding			Pf00350; Pf01926; Pf02421; Pf03193; Pf04548; Pf08477		[GO:0000166]; GO:0036094; GO:1901265; GO:0005488; GO:0097159; GO:1901363; GO:0003674 [GO:0005525]; GO:0032550; GO:0032561; GO:0035639; GO:0001883; GO:0032549; GO:0019001; GO:0032555; GO:0043168; GO:1901265; GO:0001882; GO:0017076; GO:0032553; GO:0043167; GO:0097159; GO:1901363; GO:0036094; GO:0097367; GO:0000166; GO:0005488; GO:0003674					43.54	3.62	1	1	276	29.9998	9.27588
J3QSZ5	Protein SON OS=Homo sapiens GN=SON PE=4 SV=1 - [J3QSZ5_HUMAN]	7.27	0	1.07737e+07	11	2	2	5	RNA binding			Pf00035; Pf01585	6651	[GO:0003676]; GO:0097159; GO:1901363; GO:0005488; GO:0003674 [GO:0003725]; GO:0003723; GO:0003676; GO:0097159; GO:1901363; GO:0005488; GO:0003674 [GO:0005622]; GO:0044464; GO:0005575; GO:0005623					85.97	7.27	2	2	454	50.2206	6.75635
J3QT77	Serum paraoxonase/arylesterase 2 OS=Homo sapiens GN=PON2 PE=4 SV=1 - [J3QT77_HUMAN]	2.63	0	0	5	1	1	1	catalytic activity; protein binding; metal ion binding	extracellular; nucleus; cytoplasm; mitochondrion; vacuole; membrane	response to stimulus; metabolic process	Pf01731; Pf08450	5445	[GO:0004064]; GO:0052689; GO:0016788; GO:0016787; GO:0003824; GO:0003674 [GO:0005576]; GO:0005575 [GO:0005634]; GO:0043231; GO:0043227; GO:0043229; GO:0043226; GO:0044424; GO:0005575; GO:0005622; GO:0044464; GO:0005623 [GO:0005739]; GO:0043231; GO:0044444; GO:0043227; GO:0043229; GO:0005737; GO:0044424; GO:0043226; GO:0005622; GO:0044464; GO:0005575; GO:0005623 [GO:0005764]; GO:0000323; GO:000577…					20.17	2.63	1	1	342	37.9566	5.71924
K7EIY6	RING finger protein 126 (Fragment) OS=Homo sapiens GN=RNF126 PE=4 SV=1 - [K7EIY6_HUMAN]	7.88	0	19710377	3	1	1	2											32.42	7.88	1	1	165	18.2547	4.94482
K7EJ37	Exosome component 10 OS=Homo sapiens GN=EXOSC10 PE=4 SV=1 - [K7EJ37_HUMAN]	8.87	0	0	4	1	1	2		nucleus; organelle lumen	metabolic process; regulation of biological process	Pf08066		[GO:0000176]; GO:0000178; GO:0031981; GO:0044428; GO:0043234; GO:0044424; GO:0070013; GO:0005634; GO:0044446; GO:0032991; GO:0005622; GO:0044464; GO:0043233; GO:0043231; GO:0043229; GO:0044422; GO:0005575; GO:0005623; GO:0031974; GO:0043227; GO:0043226 [GO:0006396]; GO:0010467; GO:0016070; GO:0043170; GO:0044260; GO:0090304; GO:0071704; GO:0044237; GO:0006139; GO:0008152; GO:0009987; GO:0006725; …					31.88	8.87	1	1	124	13.6977	5.09717
K7EJ78	40S ribosomal protein S15 (Fragment) OS=Homo sapiens GN=RPS15 PE=4 SV=1 - [K7EJ78_HUMAN]	17.05	0	4.9062e+06	4	1	1	4	structural molecule activity	cytoplasm; ribosome	metabolic process	Pf00203		[GO:0003735]; GO:0005198; GO:0003674 [GO:0005840]; GO:0030529; GO:0043232; GO:0044444; GO:0032991; GO:0044424; GO:0043228; GO:0043229; GO:0005737; GO:0005575; GO:0005622; GO:0044464; GO:0043226; GO:0005623 [GO:0006412]; GO:0010467; GO:0034645; GO:0044267; GO:0043170; GO:0009059; GO:0044249; GO:0044260; GO:0019538; GO:0071704; GO:1901576; GO:0009058; GO:0044237; GO:0044238; GO:0008152; GO:0009987;…					111.9	17.05	1	1	129	14.7288	10.2427
K7EJR7	Transducin-like enhancer protein 2 (Fragment) OS=Homo sapiens GN=TLE2 PE=4 SV=1 - [K7EJR7_HUMAN]	3.93	0	1.39265e+07	28	1	1	2				Pf00400; Pf03920							43.65	3.93	1	1	280	29.9438	7.00537
K7EM13	cAMP-dependent protein kinase type I-alpha regulatory subunit (Fragment) OS=Homo sapiens GN=PRKAR1A PE=4 SV=1 - [K7EM13_HUMAN]	7.84	0	1.40614e+07	4	1	1	2				Pf00027							37.92	7.84	1	1	153	17.4459	6.02393
K7ER16	Phenylalanine--tRNA ligase alpha subunit OS=Homo sapiens GN=FARSA PE=4 SV=1 - [K7ER16_HUMAN]	21.7	0	3.19171e+07	6	3	3	6				Pf08279; Pf12802							137.903	21.7	3	3	235	26.0205	6.66846
K7ES78	Calpain small subunit 1 (Fragment) OS=Homo sapiens GN=CAPNS1 PE=4 SV=1 - [K7ES78_HUMAN]	12.5	0	1677444	6	1	1	1	catalytic activity					[GO:0004198]; GO:0004197; GO:0004175; GO:0008234; GO:0070011; GO:0008233; GO:0016787; GO:0003824; GO:0003674					26.23	12.5	1	1	72	5.77087	8.99756
K7ESG5	Proteasome activator complex subunit 3 OS=Homo sapiens GN=PSME3 PE=4 SV=1 - [K7ESG5_HUMAN]	9.09	0	0	7	2	2	3		proteasome		Pf02252		[GO:0008537]; GO:0022624; GO:0043234; GO:0044424; GO:0000502; GO:0032991; GO:0005622; GO:0044464; GO:0005575; GO:0005623					50.72	5.56	1	1	198	23.2443	8.32373
O00165	HCLS1-associated protein X-1 OS=Homo sapiens GN=HAX1 PE=1 SV=2 - [HAX1_HUMAN]	66.31	0	2.70121e+08	8	11	11	26	protein binding	nucleus; cytoplasm; mitochondrion; endoplasmic reticulum; cytoskeleton; membrane	cell communication; regulation of biological process; response to stimulus; cell organization and biogenesis; cell differentiation; development; metabolic process		10456	[GO:0005515]; GO:0005488; GO:0003674 [GO:0005634]; GO:0043231; GO:0043227; GO:0043229; GO:0043226; GO:0044424; GO:0005575; GO:0005622; GO:0044464; GO:0005623 [GO:0005635]; GO:0012505; GO:0031967; GO:0044428; GO:0044464; GO:0031975; GO:0043227; GO:0044446; GO:0005634; GO:0005575; GO:0005623; GO:0043226; GO:0043229; GO:0044422; GO:0044424; GO:0043231; GO:0005622 [GO:0005667]; GO:0043234; GO:0044424…					339.334	66.31	11	14	279	31.6011	4.91943
O00483	NADH dehydrogenase [ubiquinone] 1 alpha subcomplex subunit 4 OS=Homo sapiens GN=NDUFA4 PE=1 SV=1 - [NDUA4_HUMAN]	12.35	0	4.37332e+07	1	1	1	1	catalytic activity; transporter activity	cytoplasm; mitochondrion; membrane	metabolic process; transport	Pf06522	4697	[GO:0004129]; GO:0015002; GO:0015078; GO:0016676; GO:0016491; GO:0015077; GO:0016675; GO:0003824; GO:0022890; GO:0003674; GO:0008324; GO:0015075; GO:0022891; GO:0022857; GO:0022892; GO:0005215 [GO:0005739]; GO:0043231; GO:0044444; GO:0043227; GO:0043229; GO:0005737; GO:0044424; GO:0043226; GO:0005622; GO:0044464; GO:0005575; GO:0005623 [GO:0005743]; GO:0019866; GO:0031966; GO:0031090; GO:0031967;…					39.13	12.35	1	1	81	9.36391	9.37842
O14654	Insulin receptor substrate 4 OS=Homo sapiens GN=IRS4 PE=1 SV=1 - [IRS4_HUMAN]	29.91	0	1.80658e+08	1	30	30	52	signal transducer activity; protein binding	membrane	cell communication; regulation of biological process; response to stimulus	Pf00169; Pf02174	8471	[GO:0004871]; GO:0060089; GO:0003674 [GO:0005070]; GO:0030674; GO:0035591; GO:0005515; GO:0060090; GO:0005488; GO:0003674 [GO:0005158]; GO:0005102; GO:0032403; GO:0005515; GO:0005488; GO:0003674 [GO:0005515]; GO:0005488; GO:0003674 [GO:0005543]; GO:0008289; GO:0043168; GO:0005488; GO:0043167; GO:0003674 [GO:0005886]; GO:0016020; GO:0044464; GO:0071944; GO:0005575; GO:0005623 [GO:0007165]; GO:0007…					1021.64	23.15	23	27	1257	133.685	8.44092
O14920-3	Isoform 3 of Inhibitor of nuclear factor kappa-B kinase subunit beta OS=Homo sapiens GN=IKBKB - [IKKB_HUMAN]	6.25	0	0	6	1	1	1	catalytic activity; protein binding; nucleotide binding	nucleus; cytoplasm; cytosol; membrane	cell communication; defense response; regulation of biological process; response to stimulus; metabolic process; transport; cell death	Pf00069; Pf01636; Pf07714; Pf10707	3551	[GO:0001782]; GO:0002260; GO:0001776; GO:0002376; GO:0048872; GO:0008150; GO:0042592; GO:0065008; GO:0065007 [GO:0002224]; GO:0002221; GO:0002758; GO:0002218; GO:0002757; GO:0002253; GO:0045089; GO:0002764; GO:0002376; GO:0050778; GO:0031349; GO:0045087; GO:0045088; GO:0007165; GO:0050776; GO:0008150; GO:0002684; GO:0006955; GO:0048584; GO:0006952; GO:0031347; GO:0007154; GO:0044700; GO:0050794; …					48.46	6.25	1	1	256	29.2166	7.31299
O14980	Exportin-1 OS=Homo sapiens GN=XPO1 PE=1 SV=1 - [XPO1_HUMAN]	5.51	0	9326554	7	4	4	5	RNA binding; transporter activity; protein binding	chromosome; nucleus; membrane; organelle lumen; cytoplasm; cytosol	metabolic process; regulation of biological process; transport; cell communication; response to stimulus; cell organization and biogenesis	Pf03810; Pf08389; Pf08767	7514	[GO:0000087]; GO:0000279; GO:0022403; GO:0022402; GO:0007049; GO:0044763; GO:0009987; GO:0044699; GO:0008150 [GO:0000122]; GO:0006357; GO:0006366; GO:0045892; GO:0006355; GO:0006351; GO:0010629; GO:0051253; GO:2000113; GO:0010468; GO:2000112; GO:2001141; GO:0010467; GO:0032774; GO:0034645; GO:0010605; GO:0016070; GO:0045934; GO:0051252; GO:0010558; GO:0031327; GO:0060255; GO:0010556; GO:0031326; …					48.59	2.24	2	2	1071	123.306	6.06201
O15027-2	Isoform 2 of Protein transport protein Sec16A OS=Homo sapiens GN=SEC16A - [SC16A_HUMAN]	4.45	0	2.14213e+07	7	6	6	8		cytoplasm; Golgi; membrane; endoplasmic reticulum; cytosol	cell organization and biogenesis; transport	Pf12931; Pf12932	9919	[GO:0000139]; GO:0012505; GO:0031090; GO:0044431; GO:0044464; GO:0016020; GO:0043227; GO:0044422; GO:0005794; GO:0044444; GO:0044446; GO:0005575; GO:0005623; GO:0043226; GO:0043231; GO:0005737; GO:0044424; GO:0043229; GO:0005622 [GO:0005789]; GO:0031090; GO:0042175; GO:0044425; GO:0044432; GO:0016020; GO:0043227; GO:0044422; GO:0012505; GO:0044464; GO:0005575; GO:0005783; GO:0044444; GO:0044446; …					158.06	3.42	5	5	2134	228.728	5.61768
O15067	Phosphoribosylformylglycinamidine synthase OS=Homo sapiens GN=PFAS PE=1 SV=4 - [PUR4_HUMAN]	3.74	0	3.75576e+06	6	3	3	4	nucleotide binding; catalytic activity	cytoplasm; cytosol	metabolic process; response to stimulus	Pf00586; Pf02769	5198	[GO:0000166]; GO:0036094; GO:1901265; GO:0005488; GO:0097159; GO:1901363; GO:0003674 [GO:0003824]; GO:0003674 [GO:0004642]; GO:0016884; GO:0016879; GO:0016874; GO:0003824; GO:0003674 [GO:0005524]; GO:0032550; GO:0032559; GO:0035639; GO:0001883; GO:0032549; GO:0030554; GO:0032555; GO:0043168; GO:1901265; GO:0001882; GO:0017076; GO:0032553; GO:0043167; GO:0097159; GO:1901363; GO:0036094; GO:0097367…					78.81	3.74	3	3	1338	144.643	5.75732
O15226	NF-kappa-B-repressing factor OS=Homo sapiens GN=NKRF PE=1 SV=2 - [NKRF_HUMAN]	7.83	0	14465586	2	4	4	5	DNA binding; RNA binding; protein binding	nucleus; organelle lumen	metabolic process; regulation of biological process	Pf00035; Pf01424; Pf01585; Pf12656	55922	[GO:0003676]; GO:0097159; GO:1901363; GO:0005488; GO:0003674 [GO:0003677]; GO:0003676; GO:0097159; GO:1901363; GO:0005488; GO:0003674 [GO:0003723]; GO:0003676; GO:0097159; GO:1901363; GO:0005488; GO:0003674 [GO:0003725]; GO:0003723; GO:0003676; GO:0097159; GO:1901363; GO:0005488; GO:0003674 [GO:0005515]; GO:0005488; GO:0003674 [GO:0005622]; GO:0044464; GO:0005575; GO:0005623 [GO:0005634]; GO:0043…					33.58	4.93	2	2	690	77.6242	8.79248
O15269	Serine palmitoyltransferase 1 OS=Homo sapiens GN=SPTLC1 PE=1 SV=1 - [SPTC1_HUMAN]	11.63	0	2.67504e+07	1	4	4	5	catalytic activity; protein binding	cytoplasm; endoplasmic reticulum; membrane	metabolic process	Pf00155	10558	[GO:0003824]; GO:0003674 [GO:0004758]; GO:0016454; GO:0016408; GO:0016409; GO:0016747; GO:0016746; GO:0016740; GO:0003824; GO:0003674 [GO:0005515]; GO:0005488; GO:0003674 [GO:0005783]; GO:0043231; GO:0044444; GO:0043227; GO:0043229; GO:0005737; GO:0044424; GO:0043226; GO:0005622; GO:0044464; GO:0005575; GO:0005623 [GO:0005789]; GO:0031090; GO:0042175; GO:0044425; GO:0044432; GO:0016020; GO:004322…					107.33	11.63	4	4	473	52.7105	6.01123
O43175	D-3-phosphoglycerate dehydrogenase OS=Homo sapiens GN=PHGDH PE=1 SV=4 - [SERA_HUMAN]	19.51	0	5.19828e+07	2	8	8	10	nucleotide binding; catalytic activity	cytoplasm; cytosol	metabolic process; development; regulation of biological process; cell differentiation; cell organization and biogenesis	Pf00389; Pf02826	26227	[GO:0000166]; GO:0036094; GO:1901265; GO:0005488; GO:0097159; GO:1901363; GO:0003674 [GO:0004617]; GO:0016616; GO:0016614; GO:0016491; GO:0003824; GO:0003674 [GO:0005829]; GO:0044444; GO:0005737; GO:0044424; GO:0005622; GO:0044464; GO:0005575; GO:0005623 [GO:0006541]; GO:0009064; GO:1901605; GO:0006520; GO:0019752; GO:0044238; GO:1901564; GO:0043436; GO:0008152; GO:0006807; GO:0071704; GO:0006082…					124.93	7.5	4	4	533	56.6144	6.7124
O43303-2	Isoform 2 of Centriolar coiled-coil protein of 110 kDa OS=Homo sapiens GN=CCP110 - [CP110_HUMAN]	1.51	0	4.08926e+06	2	1	1	1	protein binding	cytoskeleton; cytoplasm; cytosol; membrane	cell organization and biogenesis; cell division; regulation of biological process		9738	[GO:0000086]; GO:0044772; GO:0000278; GO:0044770; GO:0007049; GO:0022402; GO:0044763; GO:0009987; GO:0044699; GO:0008150 [GO:0000278]; GO:0007049; GO:0044763; GO:0009987; GO:0044699; GO:0008150 [GO:0005515]; GO:0005488; GO:0003674 [GO:0005813]; GO:0005815; GO:0043232; GO:0015630; GO:0044430; GO:0043228; GO:0043229; GO:0005856; GO:0044446; GO:0043226; GO:0044424; GO:0044422; GO:0005575; GO:0005622…					44.59	1.51	1	1	991	111.153	8.30908
O43347	RNA-binding protein Musashi homolog 1 OS=Homo sapiens GN=MSI1 PE=1 SV=1 - [MSI1H_HUMAN]	15.19	0	0	1	2	2	2	nucleotide binding; RNA binding	nucleus; cytoplasm	development; response to stimulus; cell differentiation	Pf00076	4440	[GO:0000166]; GO:0036094; GO:1901265; GO:0005488; GO:0097159; GO:1901363; GO:0003674 [GO:0003676]; GO:0097159; GO:1901363; GO:0005488; GO:0003674 [GO:0003723]; GO:0003676; GO:0097159; GO:1901363; GO:0005488; GO:0003674 [GO:0003727]; GO:0003723; GO:0003676; GO:0097159; GO:1901363; GO:0005488; GO:0003674 [GO:0005634]; GO:0043231; GO:0043227; GO:0043229; GO:0043226; GO:0044424; GO:0005575; GO:000562…					59.24	9.39	1	1	362	39.0993	7.85498
O43592	Exportin-T OS=Homo sapiens GN=XPOT PE=1 SV=2 - [XPOT_HUMAN]	10.6	0	8.61699e+07	4	7	7	13	RNA binding; protein binding; transporter activity	nucleus; membrane; organelle lumen; cytoplasm	transport	Pf08389	11260	[GO:0000049]; GO:0003723; GO:0003676; GO:0097159; GO:1901363; GO:0005488; GO:0003674 [GO:0003723]; GO:0003676; GO:0097159; GO:1901363; GO:0005488; GO:0003674 [GO:0005488]; GO:0003674 [GO:0005634]; GO:0043231; GO:0043227; GO:0043229; GO:0043226; GO:0044424; GO:0005575; GO:0005622; GO:0044464; GO:0005623 [GO:0005643]; GO:0005635; GO:0044428; GO:0046930; GO:0012505; GO:0031967; GO:0005634; GO:004444…					118.877	9.25	6	6	962	109.893	5.38916
O43822-2	Isoform Short of Protein C21orf2 OS=Homo sapiens GN=C21orf2 - [CU002_HUMAN]	5.12	0	556586	3	1	1	1				Pf12799	755						26.4	5.12	1	1	215	23.6392	5.68115
O43852	Calumenin OS=Homo sapiens GN=CALU PE=1 SV=2 - [CALU_HUMAN]	12.06	0	8.77818e+07	8	4	4	8	metal ion binding; protein binding	extracellular; cytoplasm; endoplasmic reticulum; organelle lumen; Golgi	transport; coagulation; response to stimulus		813	[GO:0002576]; GO:0006887; GO:0016192; GO:0032940; GO:0006810; GO:0044763; GO:0046903; GO:0051649; GO:0051234; GO:0009987; GO:0044699; GO:0044765; GO:0051641; GO:0008150; GO:0051179 [GO:0005509]; GO:0046872; GO:0043169; GO:0043167; GO:0005488; GO:0003674 [GO:0005515]; GO:0005488; GO:0003674 [GO:0005576]; GO:0005575 [GO:0005783]; GO:0043231; GO:0044444; GO:0043227; GO:0043229; GO:0005737; GO:004442…					30.37	8.25	2	2	315	37.0835	4.64014
O60884	DnaJ homolog subfamily A member 2 OS=Homo sapiens GN=DNAJA2 PE=1 SV=1 - [DNJA2_HUMAN]	24.76	0	3.24895e+07	3	7	7	9	protein binding; nucleotide binding; metal ion binding	membrane	metabolic process; cell proliferation; regulation of biological process; response to stimulus	Pf00226; Pf00684; Pf01556	10294	[GO:0001948]; GO:0005515; GO:0097367; GO:0005488; GO:0003674 [GO:0005515]; GO:0005488; GO:0003674 [GO:0005524]; GO:0032550; GO:0032559; GO:0035639; GO:0001883; GO:0032549; GO:0030554; GO:0032555; GO:0043168; GO:1901265; GO:0001882; GO:0017076; GO:0032553; GO:0043167; GO:0097159; GO:1901363; GO:0036094; GO:0097367; GO:0000166; GO:0005488; GO:0003674 [GO:0006457]; GO:0044267; GO:0019538; GO:0044260…					112.97	17.48	4	5	412	45.7166	6.48096
O75190	DnaJ homolog subfamily B member 6 OS=Homo sapiens GN=DNAJB6 PE=1 SV=2 - [DNJB6_HUMAN]	17.48	0	96250000	13	4	4	5	enzyme regulator activity; DNA binding; protein binding	nucleus; organelle lumen; cytoplasm	metabolic process; response to stimulus; regulation of biological process; cell death; cell organization and biogenesis; development	Pf00226	10049	[GO:0001671]; GO:0008047; GO:0060590; GO:0030234; GO:0060589; GO:0003674 [GO:0003677]; GO:0003676; GO:0097159; GO:1901363; GO:0005488; GO:0003674 [GO:0005515]; GO:0005488; GO:0003674 [GO:0005634]; GO:0043231; GO:0043227; GO:0043229; GO:0043226; GO:0044424; GO:0005575; GO:0005622; GO:0044464; GO:0005623 [GO:0005730]; GO:0031981; GO:0043232; GO:0044428; GO:0070013; GO:0043228; GO:0043229; GO:000563…					57.78	4.6	1	1	326	36.0649	9.15869
O75419-2	Isoform 2 of Cell division control protein 45 homolog OS=Homo sapiens GN=CDC45 - [CDC45_HUMAN]	1.92	0	0	3	1	1	1	protein binding	nucleus; organelle lumen; cytoplasm; cytoskeleton	metabolic process; regulation of biological process	Pf02724	8318	[GO:0000075]; GO:0022402; GO:0007049; GO:0044763; GO:0009987; GO:0044699; GO:0008150 [GO:0000076]; GO:0031570; GO:0000075; GO:0022402; GO:0007049; GO:0044763; GO:0009987; GO:0044699; GO:0008150 [GO:0000082]; GO:0044772; GO:0000278; GO:0044770; GO:0007049; GO:0022402; GO:0044763; GO:0009987; GO:0044699; GO:0008150 [GO:0000083]; GO:0000082; GO:0006357; GO:0022402; GO:0044772; GO:0006355; GO:0006366…					40.12	1.92	1	1	520	60.206	5.80811
O75592-2	Isoform 2 of Probable E3 ubiquitin-protein ligase MYCBP2 OS=Homo sapiens GN=MYCBP2 - [MYCB2_HUMAN]	0.56	0	1.46725e+06	3	1	1	1	catalytic activity; protein binding; metal ion binding	nucleus; cytoskeleton	metabolic process; regulation of biological process; cell differentiation; cell organization and biogenesis; cellular component movement; development; response to stimulus	Pf00415; Pf08005; Pf08729	23077	[GO:0004842]; GO:0019787; GO:0016881; GO:0016879; GO:0016874; GO:0003824; GO:0003674 [GO:0005515]; GO:0005488; GO:0003674 [GO:0005634]; GO:0043231; GO:0043227; GO:0043229; GO:0043226; GO:0044424; GO:0005575; GO:0005622; GO:0044464; GO:0005623 [GO:0006351]; GO:0010467; GO:0032774; GO:0034645; GO:0043170; GO:0009059; GO:0016070; GO:0034654; GO:0044249; GO:0044260; GO:0071704; GO:1901576; GO:0090304…					38.32	0.56	1	1	4637	509.383	7.03467
O75643	U5 small nuclear ribonucleoprotein 200 kDa helicase OS=Homo sapiens GN=SNRNP200 PE=1 SV=2 - [U520_HUMAN]	5.06	0	1.04458e+07	3	7	7	8	nucleotide binding; catalytic activity; protein binding	nucleus; organelle lumen; spliceosomal complex	cell organization and biogenesis; metabolic process	Pf00270; Pf00271; Pf02889	23020	[GO:0000166]; GO:0036094; GO:1901265; GO:0005488; GO:0097159; GO:1901363; GO:0003674 [GO:0000354]; GO:0000245; GO:0022618; GO:0045292; GO:0000398; GO:0022613; GO:0034622; GO:0071826; GO:0000377; GO:0006397; GO:0044085; GO:0065003; GO:0043933; GO:0000375; GO:0006396; GO:0016071; GO:0071840; GO:0022607; GO:0016043; GO:0008380; GO:0010467; GO:0016070; GO:0008150; GO:0043170; GO:0044260; GO:0090304; …					64.78	2.9	4	4	2136	244.353	6.06201
O75794	Cell division cycle protein 123 homolog OS=Homo sapiens GN=CDC123 PE=1 SV=1 - [CD123_HUMAN]	1.79	0	3.58372e+08	1	1	1	1		cytoplasm	regulation of biological process; cell proliferation; cell division	Pf07065	8872	[GO:0000080]; GO:0051318; GO:0051329; GO:0022403; GO:0051325; GO:0022402; GO:0007049; GO:0044763; GO:0009987; GO:0044699; GO:0008150 [GO:0005737]; GO:0044424; GO:0005622; GO:0044464; GO:0005575; GO:0005623 [GO:0007049]; GO:0044763; GO:0009987; GO:0044699; GO:0008150 [GO:0007050]; GO:0022402; GO:0045786; GO:0007049; GO:0044763; GO:0048523; GO:0051726; GO:0009987; GO:0044699; GO:0048519; GO:0050794…					0	1.79	1	1	336	39.1102	4.80518
O95347-2	Isoform 2 of Structural maintenance of chromosomes protein 2 OS=Homo sapiens GN=SMC2 - [SMC2_HUMAN]	3.82	0	10428208	3	3	3	4	catalytic activity; motor activity; protein binding; nucleotide binding	chromosome; nucleus; organelle lumen; cytoplasm; cytosol; membrane; cytoskeleton	cell organization and biogenesis; metabolic process; response to stimulus; reproduction; regulation of biological process; cell division	Pf01576; Pf02463; Pf05262; Pf05622; Pf06470; Pf08317; Pf09726; Pf10174; Pf10186; Pf12128; Pf12718	10592	[GO:0000226]; GO:0007010; GO:0007017; GO:0006996; GO:0044763; GO:0016043; GO:0009987; GO:0044699; GO:0071840; GO:0008150 [GO:0000228]; GO:0005694; GO:0031981; GO:0044428; GO:0043232; GO:0070013; GO:0005634; GO:0044446; GO:0043228; GO:0043229; GO:0043233; GO:0043231; GO:0044422; GO:0044424; GO:0043226; GO:0031974; GO:0043227; GO:0005575; GO:0005622; GO:0044464; GO:0005623 [GO:0000278]; GO:0007049;…					72.41	2	2	2	1099	124.849	8.25049
O95684-2	Isoform 2 of FGFR1 oncogene partner OS=Homo sapiens GN=FGFR1OP - [FR1OP_HUMAN]	8.18	0	2.41288e+07	3	1	1	1	catalytic activity; protein binding; enzyme regulator activity	nucleus; cytoskeleton; cytoplasm; cytosol	metabolic process; regulation of biological process; cell proliferation; cell growth; cell organization and biogenesis; cellular component movement	Pf09398	11116	[GO:0000086]; GO:0044772; GO:0000278; GO:0044770; GO:0007049; GO:0022402; GO:0044763; GO:0009987; GO:0044699; GO:0008150 [GO:0000278]; GO:0007049; GO:0044763; GO:0009987; GO:0044699; GO:0008150 [GO:0004713]; GO:0004672; GO:0016301; GO:0016773; GO:0016772; GO:0016740; GO:0003824; GO:0003674 [GO:0005515]; GO:0005488; GO:0003674 [GO:0005634]; GO:0043231; GO:0043227; GO:0043229; GO:0043226; GO:004442…					80.09	8.18	1	1	379	40.8827	4.62744
O95816	BAG family molecular chaperone regulator 2 OS=Homo sapiens GN=BAG2 PE=1 SV=1 - [BAG2_HUMAN]	72.04	0	2.15961e+08	3	12	12	26	protein binding		metabolic process	Pf02179	9532	[GO:0005515]; GO:0005488; GO:0003674 [GO:0006457]; GO:0044267; GO:0019538; GO:0044260; GO:0043170; GO:0044238; GO:0044237; GO:0071704; GO:0008152; GO:0009987; GO:0008150 [GO:0019538]; GO:0043170; GO:0044238; GO:0071704; GO:0008152; GO:0008150 [GO:0051087]; GO:0005515; GO:0005488; GO:0003674					547.409	72.04	10	15	211	23.7572	6.69775
O95831-3	Isoform 3 of Apoptosis-inducing factor 1, mitochondrial OS=Homo sapiens GN=AIFM1 - [AIFM1_HUMAN]	29.89	0	7.36405e+07	7	13	13	20	DNA binding; protein binding; catalytic activity; nucleotide binding	nucleus; cytoplasm; mitochondrion; membrane; cytosol	cell death; cell organization and biogenesis; metabolic process; regulation of biological process; cell differentiation; development; cellular homeostasis; cell communication; response to stimulus	Pf00070; Pf07992	9131	[GO:0003677]; GO:0003676; GO:0097159; GO:1901363; GO:0005488; GO:0003674 [GO:0005515]; GO:0005488; GO:0003674 [GO:0005634]; GO:0043231; GO:0043227; GO:0043229; GO:0043226; GO:0044424; GO:0005575; GO:0005622; GO:0044464; GO:0005623 [GO:0005739]; GO:0043231; GO:0044444; GO:0043227; GO:0043229; GO:0005737; GO:0044424; GO:0043226; GO:0005622; GO:0044464; GO:0005575; GO:0005623 [GO:0005743]; GO:001986…					282.148	26.44	10	11	609	66.2536	8.93896
P04181-2	Isoform 2 of Ornithine aminotransferase, mitochondrial OS=Homo sapiens GN=OAT - [OAT_HUMAN]	3.65	0	8.71078e+06	2	1	1	1	catalytic activity	cytoplasm; mitochondrion; organelle lumen	metabolic process; cell organization and biogenesis	Pf00202	4942	[GO:0004587]; GO:0008483; GO:0016769; GO:0016740; GO:0003824; GO:0003674 [GO:0005739]; GO:0043231; GO:0044444; GO:0043227; GO:0043229; GO:0005737; GO:0044424; GO:0043226; GO:0005622; GO:0044464; GO:0005575; GO:0005623 [GO:0005759]; GO:0044429; GO:0070013; GO:0005739; GO:0044444; GO:0044446; GO:0043233; GO:0043231; GO:0005737; GO:0044424; GO:0043229; GO:0044422; GO:0031974; GO:0043227; GO:0005622;…					60.12	3.65	1	1	301	32.8321	5.32568
P04792	Heat shock protein beta-1 OS=Homo sapiens GN=HSPB1 PE=1 SV=2 - [HSPB1_HUMAN]	24.88	0	5.02255e+07	3	4	4	6	protein binding; enzyme regulator activity	proteasome; nucleus; cytoplasm; cytoskeleton; cytosol; membrane; cell surface	development; metabolic process; regulation of biological process; cellular component movement; response to stimulus; cell communication; cell death	Pf00011	3315	[GO:0000502]; GO:0043234; GO:0044424; GO:0032991; GO:0005622; GO:0044464; GO:0005575; GO:0005623 [GO:0001525]; GO:0044767; GO:0048514; GO:0048646; GO:0032502; GO:0044699; GO:0001568; GO:0009653; GO:0008150; GO:0001944; GO:0048856; GO:0048731; GO:0072358; GO:0007275; GO:0072359; GO:0044707; GO:0032501 [GO:0005080]; GO:0019901; GO:0019900; GO:0019899; GO:0005515; GO:0005488; GO:0003674 [GO:0005515]…					69.8	16.59	3	3	205	22.7685	6.40479
P04843	Dolichyl-diphosphooligosaccharide--protein glycosyltransferase subunit 1 OS=Homo sapiens GN=RPN1 PE=1 SV=1 - [RPN1_HUMAN]	9.06	0	9.22579e+06	3	3	3	3	catalytic activity	cytoplasm; endoplasmic reticulum; membrane	metabolic process; cell organization and biogenesis; transport	Pf04597	6184	[GO:0004579]; GO:0004576; GO:0016758; GO:0016757; GO:0016740; GO:0003824; GO:0003674 [GO:0005783]; GO:0043231; GO:0044444; GO:0043227; GO:0043229; GO:0005737; GO:0044424; GO:0043226; GO:0005622; GO:0044464; GO:0005575; GO:0005623 [GO:0005789]; GO:0031090; GO:0042175; GO:0044425; GO:0044432; GO:0016020; GO:0043227; GO:0044422; GO:0012505; GO:0044464; GO:0005575; GO:0005783; GO:0044444; GO:0044446;…					56.13	4.12	1	1	607	68.5268	6.37939
P05023-3	Isoform 3 of Sodium/potassium-transporting ATPase subunit alpha-1 OS=Homo sapiens GN=ATP1A1 - [AT1A1_HUMAN]	9.07	0	4.63345e+07	14	6	6	10	nucleotide binding; catalytic activity; transporter activity; protein binding; metal ion binding	cytoplasm; endosome; endoplasmic reticulum; Golgi; membrane	regulation of biological process; transport; metabolic process; response to stimulus; cellular component movement	Pf00122; Pf00689; Pf00690; Pf00702; Pf08282; Pf12710	476	[GO:0000166]; GO:0036094; GO:1901265; GO:0005488; GO:0097159; GO:1901363; GO:0003674 [GO:0002026]; GO:0008016; GO:0065008; GO:0044057; GO:0060047; GO:0065007; GO:0003008; GO:0051239; GO:0003015; GO:0008015; GO:0008150; GO:0044707; GO:0050789; GO:0003013; GO:0032501; GO:0044699 [GO:0002028]; GO:0006814; GO:0010959; GO:0015672; GO:0030001; GO:0043269; GO:0006812; GO:0006811; GO:0051049; GO:0044765;…					184.52	7.96	5	6	992	109.48	5.31299
P05109	Protein S100-A8 OS=Homo sapiens GN=S100A8 PE=1 SV=1 - [S10A8_HUMAN]	11.83	0	6.74712e+07	1	1	1	1	metal ion binding; protein binding	extracellular; cytoplasm; cytosol; cytoskeleton; membrane	cellular component movement; defense response; response to stimulus; metabolic process; cell death; regulation of biological process; cell growth; cell organization and biogenesis; cellular homeostasis; cell communication	Pf01023	6279	[GO:0001816]; GO:0044707; GO:0032501; GO:0044699; GO:0008150 [GO:0002523]; GO:0006954; GO:0050900; GO:0006952; GO:0009611; GO:0002376; GO:0016477; GO:0006950; GO:0008150; GO:0048870; GO:0050896; GO:0006928; GO:0040011; GO:0051674; GO:0044763; GO:0051179; GO:0009987; GO:0044699 [GO:0002526]; GO:0006954; GO:0006952; GO:0009611; GO:0006950; GO:0050896; GO:0008150 [GO:0002544]; GO:0006954; GO:0006952…					58.99	11.83	1	1	93	10.8276	7.03467
P06280	Alpha-galactosidase A OS=Homo sapiens GN=GLA PE=1 SV=1 - [AGAL_HUMAN]	13.99	0	1.48581e+07	1	4	4	6	catalytic activity; protein binding	extracellular; cytoplasm; vacuole; Golgi; organelle lumen	metabolic process; regulation of biological process	Pf02065	2717	[GO:0003824]; GO:0003674 [GO:0004553]; GO:0016798; GO:0016787; GO:0003824; GO:0003674 [GO:0004557]; GO:0015925; GO:0004553; GO:0016798; GO:0016787; GO:0003824; GO:0003674 [GO:0005102]; GO:0005515; GO:0005488; GO:0003674 [GO:0005515]; GO:0005488; GO:0003674 [GO:0005576]; GO:0005575 [GO:0005737]; GO:0044424; GO:0005622; GO:0044464; GO:0005575; GO:0005623 [GO:0005764]; GO:0000323; GO:0005773; GO:004…					64.47	6.76	2	2	429	48.7349	5.60498
P06702	Protein S100-A9 OS=Homo sapiens GN=S100A9 PE=1 SV=1 - [S10A9_HUMAN]	13.16	0	1.06912e+08	1	1	1	2	signal transducer activity; metal ion binding; protein binding; antioxidant activity; catalytic activity	extracellular; nucleus; organelle lumen; cytoplasm; cytosol; cytoskeleton; membrane	cellular component movement; defense response; response to stimulus; metabolic process; cell death; regulation of biological process; cell communication; cell growth; cell organization and biogenesis; cellular homeostasis	Pf01023	6280	[GO:0001816]; GO:0044707; GO:0032501; GO:0044699; GO:0008150 [GO:0002523]; GO:0006954; GO:0050900; GO:0006952; GO:0009611; GO:0002376; GO:0016477; GO:0006950; GO:0008150; GO:0048870; GO:0050896; GO:0006928; GO:0040011; GO:0051674; GO:0044763; GO:0051179; GO:0009987; GO:0044699 [GO:0002544]; GO:0006954; GO:0006952; GO:0009611; GO:0006950; GO:0050896; GO:0008150 [GO:0004871]; GO:0060089; GO:0003674…					70.72	13.16	1	2	114	13.2335	6.12549
P07355	Annexin A2 OS=Homo sapiens GN=ANXA2 PE=1 SV=2 - [ANXA2_HUMAN]	73.45	0	9.34443e+08	26	28	28	59	enzyme regulator activity; metal ion binding; protein binding	extracellular; cytoplasm; endosome; membrane	development; transport; cell organization and biogenesis; regulation of biological process; coagulation; response to stimulus	Pf00191	302	[GO:0001501]; GO:0048731; GO:0007275; GO:0048856; GO:0032502; GO:0044707; GO:0008150; GO:0032501; GO:0044699 [GO:0001525]; GO:0044767; GO:0048514; GO:0048646; GO:0032502; GO:0044699; GO:0001568; GO:0009653; GO:0008150; GO:0001944; GO:0048856; GO:0048731; GO:0072358; GO:0007275; GO:0072359; GO:0044707; GO:0032501 [GO:0004859]; GO:0055102; GO:0004857; GO:0030234; GO:0003674 [GO:0005509]; GO:0046872…					1190.61	73.45	27	36	339	38.5798	7.75244
P07814	Bifunctional glutamate/proline--tRNA ligase OS=Homo sapiens GN=EPRS PE=1 SV=5 - [SYEP_HUMAN]	5.75	0	1.10226e+07	1	7	7	8	nucleotide binding; RNA binding; catalytic activity; protein binding	cytoplasm; cytosol	metabolic process; regulation of biological process; cell organization and biogenesis; defense response; response to stimulus	Pf00458; Pf00587; Pf00749; Pf01406; Pf03129; Pf03950; Pf09180	2058	[GO:0000166]; GO:0036094; GO:1901265; GO:0005488; GO:0097159; GO:1901363; GO:0003674 [GO:0003723]; GO:0003676; GO:0097159; GO:1901363; GO:0005488; GO:0003674 [GO:0003824]; GO:0003674 [GO:0004812]; GO:0016876; GO:0016875; GO:0016874; GO:0003824; GO:0003674 [GO:0004818]; GO:0004812; GO:0016876; GO:0016875; GO:0016874; GO:0003824; GO:0003674 [GO:0004827]; GO:0004812; GO:0016876; GO:0016875; GO:00168…					85.23	3.11	3	4	1512	170.483	7.32764
P08195-2	Isoform 2 of 4F2 cell-surface antigen heavy chain OS=Homo sapiens GN=SLC3A2 - [4F2_HUMAN]	16.26	0	2.57197e+07	10	5	5	7	catalytic activity; transporter activity; protein binding	membrane; cell surface; cytoplasm	metabolic process; transport; coagulation; response to stimulus; cell growth; cellular component movement	Pf00128	6520	[GO:0003824]; GO:0003674 [GO:0005432]; GO:0015081; GO:0015368; GO:0015077; GO:0046873; GO:0015085; GO:0015491; GO:0022890; GO:0072509; GO:0015298; GO:0008324; GO:0015297; GO:0015075; GO:0015291; GO:0022891; GO:0022804; GO:0022857; GO:0022892; GO:0005215; GO:0003674 [GO:0005515]; GO:0005488; GO:0003674 [GO:0005886]; GO:0016020; GO:0044464; GO:0071944; GO:0005575; GO:0005623 [GO:0005975]; GO:004423…					109.13	14.56	4	5	529	57.9089	5.35107
P08708	40S ribosomal protein S17 OS=Homo sapiens GN=RPS17 PE=1 SV=2 - [RS17_HUMAN]	16.3	0	11908097	1	1	1	2	structural molecule activity	cytoplasm; cytosol; ribosome	cell organization and biogenesis; metabolic process; transport	Pf00833	100505503	[GO:0000028]; GO:0022618; GO:0042255; GO:0042274; GO:0022613; GO:0034622; GO:0071826; GO:0042254; GO:0070925; GO:0044085; GO:0065003; GO:0043933; GO:0006996; GO:0022607; GO:0071840; GO:0016043; GO:0044763; GO:0008150; GO:0009987; GO:0044699 [GO:0000184]; GO:0000956; GO:0006402; GO:0006401; GO:0016071; GO:0016070; GO:0034655; GO:0044265; GO:0044260; GO:0090304; GO:0006139; GO:0019439; GO:0044270; …					52.62	16.3	1	1	135	15.5404	9.84717
P09012	U1 small nuclear ribonucleoprotein A OS=Homo sapiens GN=SNRPA PE=1 SV=3 - [SNRPA_HUMAN]	6.74	0	0	1	1	1	1	nucleotide binding; RNA binding; protein binding	nucleus; organelle lumen; spliceosomal complex	metabolic process	Pf00076	6626	[GO:0000166]; GO:0036094; GO:1901265; GO:0005488; GO:0097159; GO:1901363; GO:0003674 [GO:0000398]; GO:0000377; GO:0006397; GO:0000375; GO:0006396; GO:0016071; GO:0008380; GO:0010467; GO:0016070; GO:0043170; GO:0044260; GO:0090304; GO:0071704; GO:0044237; GO:0006139; GO:0008152; GO:0009987; GO:0006725; GO:0034641; GO:0044238; GO:0046483; GO:1901360; GO:0008150; GO:0006807 [GO:0003676]; GO:0097159;…					24.79	6.74	1	1	282	31.2592	9.83252
P09543-2	Isoform CNPI of 2',3'-cyclic-nucleotide 3'-phosphodiesterase OS=Homo sapiens GN=CNP - [CN37_HUMAN]	18.2	0	7.38321e+06	19	6	6	8	RNA binding; catalytic activity; nucleotide binding	extracellular; cytoplasm; membrane; mitochondrion; cytoskeleton	cell organization and biogenesis; metabolic process; cell communication; cell differentiation; development; response to stimulus; transport	Pf01591; Pf05881; Pf08302	1267	[GO:0000226]; GO:0007010; GO:0007017; GO:0006996; GO:0044763; GO:0016043; GO:0009987; GO:0044699; GO:0071840; GO:0008150 [GO:0003723]; GO:0003676; GO:0097159; GO:1901363; GO:0005488; GO:0003674 [GO:0003873]; GO:0008443; GO:0016773; GO:0019200; GO:0016772; GO:0016301; GO:0016740; GO:0003824; GO:0003674 [GO:0003972]; GO:0008452; GO:0016886; GO:0016874; GO:0003824; GO:0003674 [GO:0004113]; GO:000411…					39.7909	11.72	4	4	401	45.0703	8.52881
P0CB43	Protein FAM203B OS=Homo sapiens GN=FAM203B PE=3 SV=1 - [F203B_HUMAN]	3.33	0	0	2	1	1	1				Pf04063; Pf04064	728071	[GO:0005488]; GO:0003674					22.45	3.33	1	1	390	42.1017	4.83057
P11177-2	Isoform 2 of Pyruvate dehydrogenase E1 component subunit beta, mitochondrial OS=Homo sapiens GN=PDHB - [ODPB_HUMAN]	7.92	0	15495022	3	2	2	4	catalytic activity; protein binding	cytoplasm; mitochondrion; organelle lumen	metabolic process; regulation of biological process	Pf02779; Pf02780	5162	[GO:0003824]; GO:0003674 [GO:0004738]; GO:0016903; GO:0016491; GO:0003824; GO:0003674 [GO:0004739]; GO:0004738; GO:0016624; GO:0016903; GO:0016491; GO:0003824; GO:0003674 [GO:0005515]; GO:0005488; GO:0003674 [GO:0005759]; GO:0044429; GO:0070013; GO:0005739; GO:0044444; GO:0044446; GO:0043233; GO:0043231; GO:0005737; GO:0044424; GO:0043229; GO:0044422; GO:0031974; GO:0043227; GO:0005622; GO:004446…					112.47	7.92	2	2	341	37.1759	5.89697
P11441	Ubiquitin-like protein 4A OS=Homo sapiens GN=UBL4A PE=1 SV=1 - [UBL4A_HUMAN]	6.37	0	6.08737e+06	2	1	1	1	protein binding; catalytic activity	cytoplasm; cytosol	metabolic process; transport; cell organization and biogenesis	Pf00240; Pf09665; Pf11976	8266	[GO:0005515]; GO:0005488; GO:0003674 [GO:0005737]; GO:0044424; GO:0005622; GO:0044464; GO:0005575; GO:0005623 [GO:0005829]; GO:0044444; GO:0005737; GO:0044424; GO:0005622; GO:0044464; GO:0005575; GO:0005623 [GO:0006464]; GO:0036211; GO:0044267; GO:0019538; GO:0043412; GO:0044260; GO:0043170; GO:0044238; GO:0044237; GO:0071704; GO:0008152; GO:0009987; GO:0008150 [GO:0006810]; GO:0051234; GO:000815…					23.45	6.37	1	1	157	17.7656	8.66064
P13489	Ribonuclease inhibitor OS=Homo sapiens GN=RNH1 PE=1 SV=2 - [RINI_HUMAN]	19.09	0	7.36666e+07	10	6	6	10	protein binding; enzyme regulator activity	cytoplasm; extracellular	metabolic process; development; regulation of biological process		6050	[GO:0005515]; GO:0005488; GO:0003674 [GO:0005737]; GO:0044424; GO:0005622; GO:0044464; GO:0005575; GO:0005623 [GO:0006402]; GO:0006401; GO:0016071; GO:0016070; GO:0034655; GO:0044265; GO:0044260; GO:0090304; GO:0006139; GO:0019439; GO:0044270; GO:0046700; GO:1901361; GO:0009057; GO:0044248; GO:0043170; GO:0044237; GO:0006725; GO:0034641; GO:0044238; GO:0046483; GO:1901360; GO:1901575; GO:0009056;…					243.743	19.09	6	7	461	49.9411	4.81787
P14373-2	Isoform Beta of Zinc finger protein RFP OS=Homo sapiens GN=TRIM27 - [TRI27_HUMAN]	11.73	0	1.38154e+07	7	3	3	3	DNA binding; catalytic activity; receptor activity; signal transducer activity; protein binding; metal ion binding	nucleus; organelle lumen; cytoplasm; membrane	metabolic process; regulation of biological process; response to stimulus; reproduction; cell proliferation; cell organization and biogenesis; transport	Pf00097; Pf00643	5987	[GO:0000122]; GO:0006357; GO:0006366; GO:0045892; GO:0006355; GO:0006351; GO:0010629; GO:0051253; GO:2000113; GO:0010468; GO:2000112; GO:2001141; GO:0010467; GO:0032774; GO:0034645; GO:0010605; GO:0016070; GO:0045934; GO:0051252; GO:0010558; GO:0031327; GO:0060255; GO:0010556; GO:0031326; GO:0043170; GO:0009059; GO:0034654; GO:0044249; GO:0044260; GO:0009892; GO:0090304; GO:0006139; GO:0019219; G…					109.71	11.73	3	3	358	41.4126	5.8208
P14923	Junction plakoglobin OS=Homo sapiens GN=JUP PE=1 SV=3 - [PLAK_HUMAN]	2.68	0	1.25369e+07	2	1	1	1	structural molecule activity; protein binding	nucleus; cytoplasm; cytosol; cytoskeleton; membrane	metabolic process; regulation of biological process; cell organization and biogenesis; cell communication; cell differentiation; development; response to stimulus; cellular component movement; cell proliferation; transport; cell death; reproduction	Pf00514	3728	[GO:0000122]; GO:0006357; GO:0006366; GO:0045892; GO:0006355; GO:0006351; GO:0010629; GO:0051253; GO:2000113; GO:0010468; GO:2000112; GO:2001141; GO:0010467; GO:0032774; GO:0034645; GO:0010605; GO:0016070; GO:0045934; GO:0051252; GO:0010558; GO:0031327; GO:0060255; GO:0010556; GO:0031326; GO:0043170; GO:0009059; GO:0034654; GO:0044249; GO:0044260; GO:0009892; GO:0090304; GO:0006139; GO:0019219; G…					80.1	2.68	1	1	745	81.6927	6.13818
[truncated: 244 more rows]
