# Supplementary material for: H5N1 Influenza A Virus PB1-F2 Relieves HAX-1-Mediated Restriction of Avian Virus Polymerase PA in Human Lung Cells
Source: J Virol. 2018 May 14;92(11):e00425-18. doi: 10.1128/JVI.00425-18 (PMC5952157; doi:10.1128/JVI.00425-18)
Supplement: Supplemental material [file JVI.00425-18_zjv011183573sd2.xlsx]

## Sheet: Sheet1
Table S2: Host interactors from Table S1 were ranked according to their abundance in a set of 411 mass spectrometry experiments. A cutoff of 25% (protein found in <103 experiments) was arbitrarily defined as hit.
Rank	Accession	Gene Symbol	NCBI Gene ID	Description	ΣCoverage	Area: control	Area: PB1-F2 WT	Σ# Proteins	Σ# Unique Peptides	Σ# Peptides	Num of Expt. (found/total(411))
1	P60903	S100A10	6281	Protein S100-A10 OS=Homo sapiens GN=S100A10 PE=1 SV=2 - [S10AA_HUMAN]	57.73	0	6.9644e+08	1	7	7	6
2	Q9UKA4	AKAP11	11215	A-kinase anchor protein 11 OS=Homo sapiens GN=AKAP11 PE=1 SV=1 - [AKA11_HUMAN]	11.68	0	1.88967e+07	1	12	12	7
3	E9PDU5	WDR6	11180	WD repeat-containing protein 6 OS=Homo sapiens GN=WDR6 PE=4 SV=1 - [E9PDU5_HUMAN]	17.29	0	4.35419e+07	3	11	11	11
4	O14654	IRS4	8471	Insulin receptor substrate 4 OS=Homo sapiens GN=IRS4 PE=1 SV=1 - [IRS4_HUMAN]	29.91	0	1.80658e+08	1	30	30	12
5	J3KMW7	UBR5	51366	E3 ubiquitin-protein ligase UBR5 OS=Homo sapiens GN=UBR5 PE=4 SV=1 - [J3KMW7_HUMAN]	7.79	0	3.73421e+07	5	14	14	19
6	O43592	XPOT	11260	Exportin-T OS=Homo sapiens GN=XPOT PE=1 SV=2 - [XPOT_HUMAN]	10.6	0	8.61699e+07	4	7	7	21
7	P17480-2	UBTF	7343	Isoform UBF2 of Nucleolar transcription factor 1 OS=Homo sapiens GN=UBTF - [UBF1_HUMAN]	12.65	0	0	5	8	8	23
8	P09543-2	CNP	1267	Isoform CNPI of 2',3'-cyclic-nucleotide 3'-phosphodiesterase OS=Homo sapiens GN=CNP - [CN37_HUMAN]	18.2	0	7.38321e+06	19	6	6	26
9	O00165	HAX1	10456	HCLS1-associated protein X-1 OS=Homo sapiens GN=HAX1 PE=1 SV=2 - [HAX1_HUMAN]	66.31	0	2.70121e+08	8	11	11	29
10	P13489	RNH1	6050	Ribonuclease inhibitor OS=Homo sapiens GN=RNH1 PE=1 SV=2 - [RINI_HUMAN]	19.09	0	7.36666e+07	10	6	6	32
11	Q96EY1-2	DNAJA3	9093	Isoform 2 of DnaJ homolog subfamily A member 3, mitochondrial OS=Homo sapiens GN=DNAJA3 - [DNJA3_HUMAN]	26.27	0	9.06563e+07	4	11	11	33
12	Q9NVI1-2	FANCI	55215	Isoform 2 of Fanconi anemia group I protein OS=Homo sapiens GN=FANCI - [FANCI_HUMAN]	11.21	0	2.28913e+07	10	9	9	33
13	Q9ULX6-2	AKAP8L	26993	Isoform 2 of A-kinase anchor protein 8-like OS=Homo sapiens GN=AKAP8L - [AKP8L_HUMAN]	18.97	0	1.49272e+08	2	9	9	34
14	H7BXH2	PPP6R3	55291	Serine/threonine-protein phosphatase 6 regulatory subunit 3 OS=Homo sapiens GN=PPP6R3 PE=4 SV=1 - [H7BXH2_HUMAN]	8.34	0	4.27367e+07	11	5	5	37
15	Q9UHI6	DDX20	11218	Probable ATP-dependent RNA helicase DDX20 OS=Homo sapiens GN=DDX20 PE=1 SV=2 - [DDX20_HUMAN]	14.68	0	2.43023e+07	3	7	7	40
16	O15027-2	SEC16A	9919	Isoform 2 of Protein transport protein Sec16A OS=Homo sapiens GN=SEC16A - [SC16A_HUMAN]	4.45	0	2.14213e+07	7	6	6	41
17	P41250	GARS	2617	Glycine--tRNA ligase OS=Homo sapiens GN=GARS PE=1 SV=3 - [SYG_HUMAN]	23	0	5.25799e+07	1	11	11	50
18	Q9H307	PNN	5411	Pinin OS=Homo sapiens GN=PNN PE=1 SV=4 - [PININ_HUMAN]	13.53	0	51922140	4	7	7	56
19	P08195-2	SLC3A2	6520	Isoform 2 of 4F2 cell-surface antigen heavy chain OS=Homo sapiens GN=SLC3A2 - [4F2_HUMAN]	16.26	0	2.57197e+07	10	5	5	58
20	Q9P2R3	ANKFY1	51479	Ankyrin repeat and FYVE domain-containing protein 1 OS=Homo sapiens GN=ANKFY1 PE=1 SV=2 - [ANFY1_HUMAN]	7.96	0	5.32566e+07	4	7	7	60
21	Q9Y5A9	YTHDF2	51441	YTH domain family protein 2 OS=Homo sapiens GN=YTHDF2 PE=1 SV=2 - [YTHD2_HUMAN]	12.09	0	7.65971e+07	2	5	5	66
22	B4DL14	ATP5C1	509	ATP synthase gamma chain OS=Homo sapiens GN=ATP5C1 PE=2 SV=1 - [B4DL14_HUMAN]	33.2	0	5.29732e+07	3	7	7	68
23	P50454	SERPINH1	871	Serpin H1 OS=Homo sapiens GN=SERPINH1 PE=1 SV=2 - [SERPH_HUMAN]	25.6	0	33742679	13	6	6	78
24	B4DVY1	EIF3D	8664	Eukaryotic translation initiation factor 3 subunit D OS=Homo sapiens GN=EIF3D PE=2 SV=1 - [B4DVY1_HUMAN]	15.03	0	14266639	7	6	6	81
25	P50402	EMD	2010	Emerin OS=Homo sapiens GN=EMD PE=1 SV=1 - [EMD_HUMAN]	24.8	0	1.10711e+08	3	5	5	82
26	H0Y4R1	IMPDH2	3615	Inosine-5'-monophosphate dehydrogenase 2 (Fragment) OS=Homo sapiens GN=IMPDH2 PE=3 SV=1 - [H0Y4R1_HUMAN]	11.49	0	1.2493e+07	3	5	5	83
27	Q9NVI7-2	ATAD3A	55210	Isoform 2 of ATPase family AAA domain-containing protein 3A OS=Homo sapiens GN=ATAD3A - [ATD3A_HUMAN]	19.97	0	2.86451e+07	9	12	12	87
28	O60884	DNAJA2	10294	DnaJ homolog subfamily A member 2 OS=Homo sapiens GN=DNAJA2 PE=1 SV=1 - [DNJA2_HUMAN]	24.76	0	3.24895e+07	3	7	7	90
29	P16615-2	ATP2A2	488	Isoform 2 of Sarcoplasmic/endoplasmic reticulum calcium ATPase 2 OS=Homo sapiens GN=ATP2A2 - [AT2A2_HUMAN]	13.14	0	4.39104e+07	11	6	9	92
30	O95816	BAG2	9532	BAG family molecular chaperone regulator 2 OS=Homo sapiens GN=BAG2 PE=1 SV=1 - [BAG2_HUMAN]	72.04	0	2.15961e+08	3	12	12	96
31	O95831-3	AIFM1	9131	Isoform 3 of Apoptosis-inducing factor 1, mitochondrial OS=Homo sapiens GN=AIFM1 - [AIFM1_HUMAN]	29.89	0	7.36405e+07	7	13	13	101
